# Supplementary material for: 2,6-Bis(2-chloro­benzyl­idene)cyclo­hexanone
Source: Acta Crystallogr Sect E Struct Rep Online. 2009 Mar 6;65(Pt 4):o694. doi: 10.1107/S1600536809007648 (PMC2968786; doi:10.1107/S1600536809007648)
Supplement: Supplementary file 1 [file e-65-0o694-sup1.cif]

##############################################################################
###                                                                        ###
###        Electronic paper (Acta Crystallographica Section E)             ###
###                                                                        ###
##############################################################################
#                                                                            #
# This CIF contains the data in a paper accepted for publication in Acta     #
# Crystallographica Section E. It conforms to the requirements of Notes      #
# for Authors for Section E, and has been peer reviewed under the auspices   #
# of the IUCr Commission on Journals.                                        #
#                                                                            #
# Full details of the Crystallographic Information File format               #
# are given in the paper "The Crystallographic Information File (CIF):       #
# a New Standard Archive File for Crystallography" by S. R. Hall, F. H.      #
# Allen and I. D. Brown [Acta Cryst. (1991), A47, 655-685].                  #
#                                                                            #
# The current version of the core CIF dictionary is obtainable from          #
# ftp://ftp.iucr.org/pub/cif_core.dic. The current version number is 2.4.    #
#                                                                            #
# Software is freely available for graphical display of the structure(s) in  #
# this CIF.  For information consult the CIF home page http://www.iucr.org/  #
# cif/home.html                                                              #
#                                                                            #
# This file may be used for bona fide research purposes within the           #
# scientific community so long as proper attribution is given to the journal # 
# article from which it was obtained.                                        #
#                                                                            #
##############################################################################
                                             
data_I
_audit_creation_method     SHELXL-97
_chemical_name_systematic
;
;
_chemical_name_common     ?
_chemical_formula_moiety     'C20 H16 Cl2 O'
_chemical_formula_sum     'C20 H16 Cl2 O'
_chemical_formula_iupac     'C20 H16 Cl2 O'
_chemical_formula_weight     343.23
_chemical_melting_point     ?
_symmetry_cell_setting     'Orthorhombic'
_symmetry_space_group_name_H-M     'P b c a'
loop_
    _symmetry_equiv_pos_as_xyz
    'x, y, z'
    '-x+1/2, -y, z+1/2'
    '-x, y+1/2, -z+1/2'
    'x+1/2, -y+1/2, -z'
    '-x, -y, -z'
    'x-1/2, y, -z-1/2'
    'x, -y-1/2, z-1/2'
    '-x-1/2, y-1/2, z'
_cell_length_a     14.4004(15)
_cell_length_b     8.1553(10)
_cell_length_c     28.593(3)
_cell_angle_alpha     90.00
_cell_angle_beta     90.00
_cell_angle_gamma     90.00
_cell_volume     3358.0(6)
_cell_formula_units_Z     8
_cell_measurement_reflns_used     2653
_cell_measurement_theta_min     2.829
_cell_measurement_theta_max     43.785
_cell_measurement_temperature     298(2)
_exptl_crystal_description     needle
_exptl_crystal_colour     colourless
_exptl_crystal_size_max     0.42
_exptl_crystal_size_mid     0.32
_exptl_crystal_size_min     0.17
_exptl_crystal_density_diffrn     1.358
_exptl_crystal_density_meas     ?
_exptl_crystal_density_method     'not measured'
_exptl_crystal_F_000     1424
_exptl_absorpt_coefficient_mu     0.388
_exptl_absorpt_correction_type     multi-scan
_exptl_absorpt_process_details     '(SADABS; Sheldrick, 1996)'
_exptl_absorpt_correction_T_min     0.8540
_exptl_absorpt_correction_T_max     0.9370
_exptl_special_details
;
;
_diffrn_ambient_temperature     298(2)
_diffrn_radiation_type     MoK\a
_diffrn_radiation_wavelength     0.71073
_diffrn_radiation_source     'fine-focus sealed tube'
_diffrn_radiation_monochromator     graphite
_diffrn_measurement_device_type     'Bruker SMART APEX CCD area-detector'
_diffrn_measurement_method     'phi and omega scans'
_diffrn_detector_area_resol_mean     ?
_diffrn_reflns_number     13876
_diffrn_reflns_av_R_equivalents     0.0641
_diffrn_reflns_av_sigmaI/netI     0.0519
_diffrn_reflns_theta_min     1.42
_diffrn_reflns_theta_max     25.02
_diffrn_reflns_theta_full     25.02
_diffrn_measured_fraction_theta_max     1.000
_diffrn_measured_fraction_theta_full     1.000
_diffrn_reflns_limit_h_min     -14
_diffrn_reflns_limit_h_max     17
_diffrn_reflns_limit_k_min     -8
_diffrn_reflns_limit_k_max     9
_diffrn_reflns_limit_l_min     -29
_diffrn_reflns_limit_l_max     34
_diffrn_standards_number     ?
_diffrn_standards_interval_count     ?
_diffrn_standards_interval_time     ?
_diffrn_standards_decay_%     ?
_refine_special_details
;
Refinement of <i>F</i>^2^ against ALL reflections. The weighted <i>R</i>-factor
<i>wR</i> and goodness of fit <i>S</i> are based on <i>F</i>^2^, conventional
<i>R</i>-factors <i>R</i> are based on <i>F</i>, with <i>F</i> set to zero for
negative <i>F</i>^2^. The threshold expression of <i>F</i>^2^ >
\s(<i>F</i>^2^) is used only for calculating <i>R</i>-factors(gt) <i>etc</i>.
and is not relevant to the choice of reflections for refinement.
<i>R</i>-factors based on <i>F</i>^2^ are statistically about twice as large
as those based on <i>F</i>, and <i>R</i>- factors based on ALL data will be
even larger.
;
_reflns_number_total     2962
_reflns_number_gt     1762
_reflns_threshold_expression     >2sigma(I)
_refine_ls_structure_factor_coef     Fsqd
_refine_ls_matrix_type     full
_refine_ls_R_factor_all     0.0968
_refine_ls_R_factor_gt     0.0446
_refine_ls_wR_factor_gt     0.0917
_refine_ls_wR_factor_ref     0.1239
_refine_ls_goodness_of_fit_ref     1.055
_refine_ls_restrained_S_all     1.055
_refine_ls_number_reflns     2962
_refine_ls_number_parameters     208
_refine_ls_number_restraints     0
_refine_ls_hydrogen_treatment     constr
_refine_ls_weighting_scheme     calc
_refine_ls_weighting_details
         'calc w=1/[\s^2^(Fo^2^)+(0.0353P)^2^+3.2692P] where P=(Fo^2^+2Fc^2^)/3'
_atom_sites_solution_hydrogens     geom
_atom_sites_solution_primary     direct
_atom_sites_solution_secondary     difmap
_refine_ls_shift/su_max     0.001
_refine_ls_shift/su_mean     0.000
_refine_diff_density_max     0.238
_refine_diff_density_min     -0.318
_refine_ls_extinction_method     none
_refine_ls_extinction_coef     ?
loop_
    _atom_type_symbol
    _atom_type_description
    _atom_type_scat_dispersion_real
    _atom_type_scat_dispersion_imag
    _atom_type_scat_source
    'C' 'C' 0.0033 0.0016
                         'International Tables Vol C Tables 4.2.6.8 and 6.1.1.4'
    'H' 'H' 0.0000 0.0000
                         'International Tables Vol C Tables 4.2.6.8 and 6.1.1.4'
    'O' 'O' 0.0106 0.0060
                         'International Tables Vol C Tables 4.2.6.8 and 6.1.1.4'
    'Cl' 'Cl' 0.1484 0.1585
                         'International Tables Vol C Tables 4.2.6.8 and 6.1.1.4'
_computing_data_collection     'SMART (Siemens, 1996)'
_computing_cell_refinement     'SAINT (Siemens, 1996)'
_computing_data_reduction     'SAINT (Siemens, 1996)'
_computing_structure_solution     'SHELXS97 (Sheldrick, 2008)'
_computing_structure_refinement     'SHELXL97 (Sheldrick, 2008)'
_computing_molecular_graphics     'SHELXTL (Sheldrick, 2008)'
_computing_publication_material     'SHELXTL (Sheldrick, 2008)'
loop_
    _atom_site_type_symbol
    _atom_site_label
    _atom_site_fract_x
    _atom_site_fract_y
    _atom_site_fract_z
    _atom_site_U_iso_or_equiv
    _atom_site_adp_type
    _atom_site_calc_flag
    _atom_site_refinement_flags
    _atom_site_occupancy
    _atom_site_disorder_assembly
    _atom_site_disorder_group
    Cl Cl1 1.01278(6) 1.01596(12) 0.34622(3) 0.0568(3) Uani d . 1 . .
    Cl Cl2 0.72695(8) 0.83897(15) 0.07162(3) 0.0783(4) Uani d . 1 . .
    O O1 0.86474(15) 0.7337(3) 0.22424(7) 0.0515(7) Uani d . 1 . .
    C C1 0.7861(2) 0.7354(4) 0.24087(10) 0.0342(8) Uani d . 1 . .
    C C2 0.7724(2) 0.7802(4) 0.29170(10) 0.0347(8) Uani d . 1 . .
    C C3 0.6741(2) 0.8022(5) 0.30951(11) 0.0472(9) Uani d . 1 . .
    H H3A 0.6726 0.8954 0.3306 0.057 Uiso calc R 1 . .
    H H3B 0.6567 0.7058 0.3273 0.057 Uiso calc R 1 . .
    C C4 0.6032(2) 0.8289(5) 0.27104(11) 0.0455(9) Uani d . 1 . .
    H H4A 0.6145 0.9334 0.2559 0.055 Uiso calc R 1 . .
    H H4B 0.5413 0.8313 0.2844 0.055 Uiso calc R 1 . .
    C C5 0.6099(2) 0.6916(4) 0.23542(11) 0.0399(8) Uani d . 1 . .
    H H5A 0.6006 0.5870 0.2509 0.048 Uiso calc R 1 . .
    H H5B 0.5615 0.7046 0.2122 0.048 Uiso calc R 1 . .
    C C6 0.7032(2) 0.6928(4) 0.21178(10) 0.0335(7) Uani d . 1 . .
    C C7 0.8490(2) 0.8002(4) 0.31767(10) 0.0412(8) Uani d . 1 . .
    H H7 0.9051 0.7861 0.3020 0.049 Uiso calc R 1 . .
    C C8 0.8563(2) 0.8412(5) 0.36743(11) 0.0458(9) Uani d . 1 . .
    C C9 0.9282(2) 0.9410(5) 0.38404(11) 0.0485(9) Uani d . 1 . .
    C C10 0.9346(3) 0.9856(6) 0.43068(13) 0.0654(12) Uani d . 1 . .
    H H10 0.9817 1.0555 0.4406 0.078 Uiso calc R 1 . .
    C C11 0.8710(3) 0.9260(7) 0.46211(14) 0.0806(15) Uani d . 1 . .
    H H11 0.8753 0.9550 0.4935 0.097 Uiso calc R 1 . .
    C C12 0.8011(3) 0.8238(7) 0.44739(14) 0.0836(15) Uani d . 1 . .
    H H12 0.7585 0.7832 0.4689 0.100 Uiso calc R 1 . .
    C C13 0.7935(3) 0.7809(6) 0.40090(12) 0.0626(12) Uani d . 1 . .
    H H13 0.7461 0.7108 0.3915 0.075 Uiso calc R 1 . .
    C C14 0.7172(2) 0.6681(4) 0.16580(11) 0.0399(8) Uani d . 1 . .
    H H14 0.7776 0.6812 0.1549 0.048 Uiso calc R 1 . .
    C C15 0.6467(2) 0.6227(4) 0.13110(10) 0.0382(8) Uani d . 1 . .
    C C16 0.6448(2) 0.6917(4) 0.08648(11) 0.0444(9) Uani d . 1 . .
    C C17 0.5785(3) 0.6500(5) 0.05364(12) 0.0561(10) Uani d . 1 . .
    H H17 0.5785 0.7002 0.0244 0.067 Uiso calc R 1 . .
    C C18 0.5126(3) 0.5339(5) 0.06440(13) 0.0610(11) Uani d . 1 . .
    H H18 0.4672 0.5062 0.0426 0.073 Uiso calc R 1 . .
    C C19 0.5141(3) 0.4588(5) 0.10758(13) 0.0588(11) Uani d . 1 . .
    H H19 0.4707 0.3781 0.1146 0.071 Uiso calc R 1 . .
    C C20 0.5795(2) 0.5029(4) 0.14024(11) 0.0461(9) Uani d . 1 . .
    H H20 0.5791 0.4515 0.1693 0.055 Uiso calc R 1 . .
loop_
    _atom_site_aniso_label
    _atom_site_aniso_U_11
    _atom_site_aniso_U_22
    _atom_site_aniso_U_33
    _atom_site_aniso_U_12
    _atom_site_aniso_U_13
    _atom_site_aniso_U_23
    Cl1 0.0448(5) 0.0640(7) 0.0615(6) -0.0018(5) -0.0062(5) -0.0015(5)
    Cl2 0.1071(9) 0.0832(8) 0.0447(5) -0.0501(7) -0.0081(6) 0.0118(5)
    O1 0.0311(14) 0.086(2) 0.0376(13) -0.0010(13) 0.0065(11) 0.0017(12)
    C1 0.0311(19) 0.037(2) 0.0346(17) 0.0016(15) 0.0042(15) 0.0061(14)
    C2 0.0328(19) 0.038(2) 0.0338(17) -0.0009(15) 0.0062(14) 0.0039(14)
    C3 0.038(2) 0.060(3) 0.0431(19) -0.0041(18) 0.0083(16) -0.0082(17)
    C4 0.0317(19) 0.051(2) 0.054(2) 0.0072(16) 0.0020(16) -0.0050(18)
    C5 0.0316(19) 0.046(2) 0.0419(18) -0.0017(16) 0.0002(15) 0.0013(16)
    C6 0.0296(18) 0.037(2) 0.0336(17) 0.0031(14) 0.0025(14) 0.0066(14)
    C7 0.032(2) 0.054(2) 0.0376(18) 0.0038(16) 0.0037(15) 0.0027(16)
    C8 0.045(2) 0.058(2) 0.0338(18) 0.0056(18) -0.0014(16) -0.0029(17)
    C9 0.050(2) 0.055(3) 0.040(2) 0.0114(19) -0.0070(17) -0.0024(17)
    C10 0.068(3) 0.078(3) 0.050(2) 0.011(2) -0.011(2) -0.014(2)
    C11 0.085(4) 0.120(4) 0.036(2) 0.017(3) -0.008(2) -0.015(3)
    C12 0.076(3) 0.134(5) 0.041(2) 0.001(3) 0.010(2) 0.007(3)
    C13 0.058(3) 0.091(3) 0.039(2) -0.003(2) 0.0029(19) 0.006(2)
    C14 0.0346(19) 0.045(2) 0.0405(19) -0.0006(16) 0.0013(15) 0.0063(16)
    C15 0.0365(19) 0.044(2) 0.0337(17) 0.0016(16) 0.0025(15) -0.0040(15)
    C16 0.058(2) 0.041(2) 0.0345(18) -0.0080(18) 0.0020(16) -0.0019(15)
    C17 0.077(3) 0.060(3) 0.0318(18) -0.007(2) -0.0099(19) -0.0037(18)
    C18 0.062(3) 0.070(3) 0.051(2) -0.014(2) -0.010(2) -0.015(2)
    C19 0.054(2) 0.066(3) 0.056(2) -0.018(2) 0.004(2) -0.009(2)
    C20 0.049(2) 0.053(2) 0.0370(18) -0.0034(19) 0.0034(16) 0.0057(17)
_geom_special_details
;
All e.s.d.'s (except the e.s.d. in the dihedral angle between two l.s. planes)
are estimated using the full covariance matrix. The cell e.s.d.'s are taken
into account individually in the estimation of e.s.d.'s in distances, angles
and torsion angles; correlations between e.s.d.'s in cell parameters are only
used when they are defined by crystal symmetry. An approximate (isotropic)
treatment of cell e.s.d.'s is used for estimating e.s.d.'s involving l.s.
planes.
;
loop_
    _geom_bond_atom_site_label_1
    _geom_bond_atom_site_label_2
    _geom_bond_site_symmetry_2
    _geom_bond_distance
    _geom_bond_publ_flag
    Cl1 C9 . 1.739(4) ?
    Cl2 C16 . 1.738(3) ?
    O1 C1 . 1.228(3) ?
    C1 C6 . 1.496(4) ?
    C1 C2 . 1.511(4) ?
    C2 C7 . 1.340(4) ?
    C2 C3 . 1.514(4) ?
    C3 C4 . 1.517(4) ?
    C3 H3A . 0.9700 ?
    C3 H3B . 0.9700 ?
    C4 C5 . 1.517(4) ?
    C4 H4A . 0.9700 ?
    C4 H4B . 0.9700 ?
    C5 C6 . 1.504(4) ?
    C5 H5A . 0.9700 ?
    C5 H5B . 0.9700 ?
    C6 C14 . 1.345(4) ?
    C7 C8 . 1.465(4) ?
    C7 H7 . 0.9300 ?
    C8 C9 . 1.400(5) ?
    C8 C13 . 1.405(5) ?
    C9 C10 . 1.385(5) ?
    C10 C11 . 1.372(6) ?
    C10 H10 . 0.9300 ?
    C11 C12 . 1.374(6) ?
    C11 H11 . 0.9300 ?
    C12 C13 . 1.379(5) ?
    C12 H12 . 0.9300 ?
    C13 H13 . 0.9300 ?
    C14 C15 . 1.467(4) ?
    C14 H14 . 0.9300 ?
    C15 C16 . 1.395(4) ?
    C15 C20 . 1.400(4) ?
    C16 C17 . 1.381(5) ?
    C17 C18 . 1.376(5) ?
    C17 H17 . 0.9300 ?
    C18 C19 . 1.378(5) ?
    C18 H18 . 0.9300 ?
    C19 C20 . 1.374(5) ?
    C19 H19 . 0.9300 ?
    C20 H20 . 0.9300 ?
loop_
    _geom_contact_atom_site_label_1
    _geom_contact_atom_site_label_2
    _geom_contact_distance
    _geom_contact_site_symmetry_1
    _geom_contact_site_symmetry_2
    _geom_contact_publ_flag
    Cl1 O1 3.213(3) . 3_755 y
loop_
    _geom_angle_atom_site_label_1
    _geom_angle_atom_site_label_2
    _geom_angle_atom_site_label_3
    _geom_angle_site_symmetry_1
    _geom_angle_site_symmetry_3
    _geom_angle
    _geom_angle_publ_flag
    C9 Cl1 O1 . 3_755 165.55(13) ?
    O1 C1 C6 . . 121.2(3) ?
    O1 C1 C2 . . 119.7(3) ?
    C6 C1 C2 . . 119.1(3) ?
    C7 C2 C1 . . 117.0(3) ?
    C7 C2 C3 . . 124.7(3) ?
    C1 C2 C3 . . 118.3(3) ?
    C2 C3 C4 . . 113.7(3) ?
    C2 C3 H3A . . 108.8 ?
    C4 C3 H3A . . 108.8 ?
    C2 C3 H3B . . 108.8 ?
    C4 C3 H3B . . 108.8 ?
    H3A C3 H3B . . 107.7 ?
    C3 C4 C5 . . 109.8(3) ?
    C3 C4 H4A . . 109.7 ?
    C5 C4 H4A . . 109.7 ?
    C3 C4 H4B . . 109.7 ?
    C5 C4 H4B . . 109.7 ?
    H4A C4 H4B . . 108.2 ?
    C6 C5 C4 . . 110.7(3) ?
    C6 C5 H5A . . 109.5 ?
    C4 C5 H5A . . 109.5 ?
    C6 C5 H5B . . 109.5 ?
    C4 C5 H5B . . 109.5 ?
    H5A C5 H5B . . 108.1 ?
    C14 C6 C1 . . 117.4(3) ?
    C14 C6 C5 . . 124.9(3) ?
    C1 C6 C5 . . 117.7(3) ?
    C2 C7 C8 . . 128.7(3) ?
    C2 C7 H7 . . 115.7 ?
    C8 C7 H7 . . 115.7 ?
    C9 C8 C13 . . 116.6(3) ?
    C9 C8 C7 . . 121.0(3) ?
    C13 C8 C7 . . 122.4(3) ?
    C10 C9 C8 . . 121.9(4) ?
    C10 C9 Cl1 . . 117.4(3) ?
    C8 C9 Cl1 . . 120.8(3) ?
    C11 C10 C9 . . 119.6(4) ?
    C11 C10 H10 . . 120.2 ?
    C9 C10 H10 . . 120.2 ?
    C10 C11 C12 . . 120.2(4) ?
    C10 C11 H11 . . 119.9 ?
    C12 C11 H11 . . 119.9 ?
    C11 C12 C13 . . 120.5(4) ?
    C11 C12 H12 . . 119.8 ?
    C13 C12 H12 . . 119.8 ?
    C12 C13 C8 . . 121.1(4) ?
    C12 C13 H13 . . 119.4 ?
    C8 C13 H13 . . 119.4 ?
    C6 C14 C15 . . 126.6(3) ?
    C6 C14 H14 . . 116.7 ?
    C15 C14 H14 . . 116.7 ?
    C16 C15 C20 . . 116.0(3) ?
    C16 C15 C14 . . 122.0(3) ?
    C20 C15 C14 . . 121.9(3) ?
    C17 C16 C15 . . 122.4(3) ?
    C17 C16 Cl2 . . 118.3(3) ?
    C15 C16 Cl2 . . 119.3(3) ?
    C18 C17 C16 . . 119.6(3) ?
    C18 C17 H17 . . 120.2 ?
    C16 C17 H17 . . 120.2 ?
    C17 C18 C19 . . 119.7(3) ?
    C17 C18 H18 . . 120.2 ?
    C19 C18 H18 . . 120.2 ?
    C20 C19 C18 . . 120.2(4) ?
    C20 C19 H19 . . 119.9 ?
    C18 C19 H19 . . 119.9 ?
    C19 C20 C15 . . 122.0(3) ?
    C19 C20 H20 . . 119.0 ?
    C15 C20 H20 . . 119.0 ?
loop_
    _geom_hbond_atom_site_label_D
    _geom_hbond_atom_site_label_H
    _geom_hbond_atom_site_label_A
    _geom_hbond_site_symmetry_A
    _geom_hbond_distance_DH
    _geom_hbond_distance_HA
    _geom_hbond_distance_DA
    _geom_hbond_angle_DHA
    C20 H20 O1 8_755 0.93 2.51 3.352(4) 151.3
data_global
_journal_date_recd_electronic     2009-02-10
_journal_date_accepted     2009-03-02
_journal_name_full     'Acta Crystallographica, Section E'
_journal_year     2009
_journal_volume     65
_journal_issue      4
_journal_page_first     o694
_journal_page_last     o694
_journal_paper_category     QO
_journal_coeditor_code     CV2518
_publ_contact_author_name     'Deyun Liu'
_publ_contact_author_address
;
 Liaocheng Vocational and Technical College,
Liaocheng,
252059, P.R.China
;
_publ_contact_author_email     lcldy@163.com
_publ_contact_author_fax     '86 635 8322030'
_publ_contact_author_phone     '86 635 8322030'
_publ_section_title
;
2,6-Bis(2-chlorobenzylidene)cyclohexanone
;
loop_
    _publ_author_name
    _publ_author_address
    'Deyun Liu'
;
Liaocheng Vocational and Technical College,
Liaocheng,
252059, People's Republic of China
;
