# Supplementary material for: 2,6-Bis(2-chloro­benzyl­idene)cyclo­hexanone
Source: Acta Crystallogr Sect E Struct Rep Online. 2009 Mar 6;65(Pt 4):o694. doi: 10.1107/S1600536809007648 (PMC2968786; doi:10.1107/S1600536809007648)
Supplement: Supplementary file 2 [file e-65-0o694-Isup2.hkl]

# 
# h,k,l, Fc-squared, Fo-squared, sigma(Fo-squared) and status flag 
# 
data_I
_shelx_title ' 090122c in Pbca' 
_shelx_refln_list_code          4 
_shelx_F_calc_maximum      427.50 
_exptl_crystal_F_000      1424.00 
_reflns_d_resolution_high  0.8403 
 
loop_ 
 _symmetry_equiv_pos_as_xyz 
 'x, y, z' 
 '-x+1/2, -y, z+1/2' 
 '-x, y+1/2, -z+1/2' 
 'x+1/2, -y+1/2, -z' 
 '-x, -y, -z' 
 'x-1/2, y, -z-1/2' 
 'x, -y-1/2, z-1/2' 
 '-x-1/2, y-1/2, z' 
 
_cell_length_a    14.4004 
_cell_length_b     8.1553 
_cell_length_c    28.5931 
_cell_angle_alpha  90.000 
_cell_angle_beta   90.000 
_cell_angle_gamma  90.000 
 
_shelx_F_squared_multiplier     1.000 
 
loop_ 
 _refln_index_h 
 _refln_index_k 
 _refln_index_l 
 _refln_F_squared_calc 
 _refln_F_squared_meas 
 _refln_F_squared_sigma 
 _refln_observed_status 
   2   0   0     6064.85     6252.17    111.15 o 
   4   0   0     2445.42     2263.06     66.45 o 
   6   0   0     1370.26     1399.24     33.53 o 
   8   0   0     7886.23     8311.08    140.86 o 
  10   0   0     2022.73     2151.61    102.45 o 
  12   0   0        3.46       13.80     45.15 o 
  14   0   0     5014.05     5261.87    204.30 o 
  16   0   0      205.47      183.45     76.50 o 
   2   1   0     1883.42     1729.33     36.30 o 
   4   1   0     1441.79     1454.67     25.30 o 
   6   1   0      320.21      288.49     30.88 o 
   8   1   0     1874.54     1869.49     59.94 o 
  10   1   0      386.69      439.66     46.48 o 
  12   1   0      701.77      751.97     57.59 o 
  14   1   0       53.04       36.41     58.35 o 
  16   1   0      521.09      587.27    132.30 o 
   0   2   0    19939.83    19889.16    332.55 o 
   2   2   0   182757.58   145246.41   4588.97 o 
   4   2   0    10957.19    10873.16    358.43 o 
   6   2   0     3211.05     2998.28     63.48 o 
   8   2   0      116.94      146.83     18.26 o 
  10   2   0     1144.98     1089.24     54.90 o 
  12   2   0     3183.19     3135.53    101.32 o 
  14   2   0        0.75      -30.60     31.52 o 
  16   2   0      581.67      694.19    187.58 o 
   2   3   0      479.35      457.04     27.67 o 
   4   3   0     7156.93     7340.72    424.88 o 
   6   3   0      206.15      267.55     28.61 o 
   8   3   0      495.93      539.22     27.53 o 
  10   3   0      760.36      840.47     42.83 o 
  12   3   0      969.50      960.79     64.58 o 
  14   3   0        4.89      -51.99     34.66 o 
  16   3   0       12.79      -37.65     51.00 o 
   0   4   0     9718.23     9733.68    228.15 o 
   4   4   0     4488.64     4722.40    269.93 o 
   6   4   0     1172.07     1134.59     52.17 o 
   8   4   0      727.21      721.14     41.87 o 
  10   4   0      511.28      559.76     85.11 o 
  12   4   0      260.72      303.05     56.10 o 
  14   4   0      156.77       72.15     60.45 o 
   2   5   0     7945.20     8528.23    160.53 o 
   4   5   0      173.76      186.99     36.83 o 
   6   5   0     2163.41     2139.66    102.15 o 
   8   5   0     1798.68     1747.54     75.77 o 
  10   5   0     1476.79     1491.79     61.60 o 
  12   5   0      180.20      143.32     39.25 o 
  14   5   0      224.11      279.45     80.40 o 
   0   6   0    10442.28    10497.78    278.85 o 
   2   6   0      112.91      106.23     35.82 o 
   4   6   0      974.73      738.88     98.18 o 
   6   6   0        0.18      -13.25     27.62 o 
   8   6   0      288.17      254.71     52.36 o 
  10   6   0      179.19      256.90     55.71 o 
  12   6   0      180.38      164.76     54.30 o 
   2   7   0      339.38      402.89     55.43 o 
   4   7   0      449.08      371.92     52.82 o 
   6   7   0       52.03       36.97     30.49 o 
   8   7   0     1260.57     1223.79     73.87 o 
  10   7   0      166.07      160.43     51.26 o 
   0   8   0      147.40       39.15     56.10 o 
   2   8   0      427.01      484.67     64.72 o 
   4   8   0      136.88      121.23     51.08 o 
   6   8   0      118.17       63.20     65.70 o 
   8   8   0        4.64      -29.55     60.00 o 
   2   9   0       83.77       41.43     43.61 o 
   4   9   0        1.71       23.42     38.42 o 
   6   9   0        1.76      -83.55     66.00 o 
   1   1   1     1553.62     1507.47     19.30 o 
   2   1   1    12153.85    12394.84    107.35 o 
   3   1   1      950.59      960.45     30.82 o 
   4   1   1      358.55      359.78      9.55 o 
   5   1   1      990.88      979.46     14.54 o 
   6   1   1      439.98      377.87      9.66 o 
   7   1   1      259.93      293.54     15.27 o 
   8   1   1      727.05      693.91     34.92 o 
   9   1   1      496.13      555.34     31.61 o 
  10   1   1     1002.20     1015.43     36.28 o 
  11   1   1      134.20      123.22     24.84 o 
  12   1   1     1453.90     1400.17     47.77 o 
  13   1   1       23.83       13.79     24.11 o 
  14   1   1      197.98      182.45     44.04 o 
  15   1   1       67.14       57.84     42.44 o 
  16   1   1        8.79       -0.43     31.50 o 
  17   1   1       38.77       91.36     46.09 o 
   0   2   1     1533.26     1458.58     39.85 o 
   1   2   1     9172.67     9591.33    210.84 o 
   2   2   1      469.70      479.71     17.65 o 
   3   2   1    14610.75    14687.43    360.55 o 
   4   2   1       29.62       26.07      8.79 o 
   5   2   1     4733.92     4908.49     55.28 o 
   6   2   1      238.13      265.35     14.69 o 
   7   2   1      416.82      479.48     24.90 o 
   8   2   1       83.81      125.77     15.87 o 
   9   2   1        0.01      -13.21     12.90 o 
  10   2   1      164.84      179.30     25.16 o 
  11   2   1       80.24       91.78     27.84 o 
  12   2   1      167.28      251.67     43.51 o 
  13   2   1      102.68       87.69     30.09 o 
  14   2   1      122.10       79.74     28.51 o 
  15   2   1      159.99      166.52     36.60 o 
  16   2   1        4.62      -10.48     36.34 o 
   1   3   1     2305.37     2284.70     50.27 o 
   2   3   1     1371.86     1412.42     40.29 o 
   3   3   1     2102.31     1902.71     78.55 o 
   4   3   1     2419.42     2652.13     48.31 o 
   5   3   1     2060.96     2142.32     65.90 o 
   6   3   1       18.95        4.25     10.50 o 
   7   3   1     1039.70     1008.58     24.84 o 
   8   3   1      952.53      869.80     24.09 o 
   9   3   1      581.73      590.22     30.34 o 
  10   3   1     1556.32     1487.61     42.34 o 
  11   3   1      411.13      451.93     38.81 o 
  12   3   1        8.07       10.72     22.27 o 
  13   3   1        2.51      -31.36     23.86 o 
  14   3   1       58.37       68.15     28.42 o 
  15   3   1       56.74       24.64     32.09 o 
  16   3   1      441.15      360.96    104.93 o 
   0   4   1      145.56      169.55     30.81 o 
   1   4   1      314.75      408.31     31.98 o 
   2   4   1       25.10       45.36     15.03 o 
   3   4   1      144.18      123.40     29.27 o 
   4   4   1      653.85      619.71     27.05 o 
   5   4   1     2191.53     2330.49    144.11 o 
   6   4   1      555.39      579.59     29.20 o 
   7   4   1      765.90      682.69     25.82 o 
   8   4   1      395.88      433.68     36.96 o 
   9   4   1      172.86      167.66     23.44 o 
  10   4   1      144.93      103.68     21.25 o 
  11   4   1       58.76       18.86     20.06 o 
  12   4   1      740.53      850.43     53.65 o 
  13   4   1      101.85      119.69     29.29 o 
  14   4   1       70.20       52.92     33.69 o 
  15   4   1       30.21       29.18     41.64 o 
   1   5   1       86.15      107.56     21.57 o 
   2   5   1      490.51      562.89     36.50 o 
   3   5   1      240.69      228.06     26.33 o 
   4   5   1      303.39      288.87     26.83 o 
   5   5   1      547.72      616.36     41.40 o 
   6   5   1       35.71       39.26     19.08 o 
   7   5   1       71.34       85.68     23.88 o 
   8   5   1      904.00      868.23     32.17 o 
   9   5   1       71.01       48.59     19.55 o 
  10   5   1       24.42       24.67     19.31 o 
  11   5   1       38.72       11.36     20.01 o 
  12   5   1      284.22      316.06     41.01 o 
  13   5   1       77.62       36.83     32.20 o 
  14   5   1      126.06      140.29     48.72 o 
   0   6   1       75.62       80.47     35.63 o 
   1   6   1      640.87      634.72     37.32 o 
   2   6   1      178.34      171.87     27.97 o 
   3   6   1        0.03      -22.75     16.35 o 
   4   6   1      127.12      155.65     26.11 o 
   5   6   1        4.89        0.45     19.91 o 
   6   6   1      119.09       89.25     25.24 o 
   7   6   1      173.99      146.13     29.44 o 
   8   6   1      123.79       80.46     24.50 o 
   9   6   1      101.44       57.21     23.06 o 
  10   6   1      603.07      691.44     71.32 o 
  11   6   1      150.70      167.41     32.12 o 
  12   6   1      258.13      258.96     43.26 o 
  13   6   1       52.19       42.31     37.10 o 
   1   7   1       11.95      -26.57     20.59 o 
   2   7   1       26.78       -2.36     22.14 o 
   3   7   1       23.20        6.79     20.87 o 
   4   7   1        0.17       -5.75     19.55 o 
   5   7   1      599.59      609.82    119.97 o 
   6   7   1      203.26      198.94     35.51 o 
   7   7   1       41.59      -26.70     23.75 o 
   8   7   1       23.43       34.73     27.57 o 
   9   7   1      123.78      110.41     31.85 o 
  10   7   1      294.36      356.77     52.41 o 
  11   7   1       11.24       37.41     39.22 o 
   0   8   1        7.95      -11.70     33.13 o 
   1   8   1       90.90       68.60     28.17 o 
   2   8   1       44.85       35.01     26.69 o 
   3   8   1      318.84      374.99     41.23 o 
   4   8   1      277.84      343.52     48.91 o 
   5   8   1        0.65      -17.52     21.70 o 
   6   8   1       77.01       36.68     24.17 o 
   7   8   1       37.44       35.97     29.41 o 
   8   8   1        0.31      -16.44     23.28 o 
   9   8   1        0.03      -41.81     32.24 o 
   1   9   1        9.69      -29.71     26.33 o 
   2   9   1        0.01      -36.09     25.71 o 
   3   9   1       64.09       29.37     28.80 o 
   4   9   1        2.17      -24.63     26.11 o 
   5   9   1       52.01       36.26     33.99 o 
   6   9   1       34.01      -27.14     29.29 o 
   0   0   2    17621.06    15727.40    254.70 o 
   1   0   2     2705.54     2683.35     51.30 o 
   2   0   2     2400.64     2382.66     27.61 o 
   3   0   2      616.34      607.99     14.18 o 
   4   0   2     7920.39     8375.04    108.77 o 
   5   0   2     8439.96     8498.95     93.83 o 
   6   0   2     1319.12     1306.43     28.82 o 
   7   0   2       21.66       58.42     16.78 o 
   8   0   2     1112.96     1042.78     37.06 o 
   9   0   2     3201.31     3447.49     87.43 o 
  10   0   2      780.15      712.99     43.73 o 
  11   0   2     2321.27     2390.35     81.57 o 
  12   0   2      286.60      332.67     50.57 o 
  13   0   2      492.14      630.83     76.20 o 
  14   0   2        4.94       64.61     41.11 o 
  15   0   2     1513.59     1639.06     85.10 o 
  16   0   2      185.85      156.65     54.42 o 
  17   0   2      325.64      331.50     98.10 o 
   1   1   2    12535.97    12505.44    137.74 o 
   2   1   2       55.27       46.96     11.45 o 
   3   1   2    29765.32    29079.38    177.54 o 
   4   1   2      275.00      272.58     13.46 o 
   5   1   2     2462.70     2467.29     28.57 o 
   6   1   2        3.93       -6.39      4.62 o 
   7   1   2     2888.22     2928.96     34.90 o 
   8   1   2      171.76      222.17     24.32 o 
   9   1   2      848.41      750.58     29.57 o 
  10   1   2     1235.68     1114.63     37.60 o 
  11   1   2     2017.06     1925.93     52.53 o 
  12   1   2     3396.65     3272.09     72.13 o 
  13   1   2      766.69      719.44     70.02 o 
  14   1   2      244.68      211.60     36.39 o 
  15   1   2       71.13       85.74     47.37 o 
  16   1   2      171.72      203.59     46.46 o 
  17   1   2      247.33      210.90     65.76 o 
   0   2   2    34486.47    33799.88   1030.20 o 
   1   2   2       94.62       54.64     12.23 o 
   2   2   2     1274.19     1261.13     27.43 o 
   3   2   2      234.92      224.93     15.16 o 
   4   2   2     5161.28     5169.78     53.23 o 
   5   2   2        4.34       -5.88      6.39 o 
   6   2   2       20.64        7.18      8.23 o 
   7   2   2     3945.82     3914.55     49.55 o 
   8   2   2       61.50       68.54     10.63 o 
   9   2   2      467.19      507.23     30.96 o 
  10   2   2       13.67        8.06     17.01 o 
  11   2   2     1273.50     1208.59     53.11 o 
  12   2   2      766.69      744.67     38.75 o 
  13   2   2     1761.04     1666.31     55.27 o 
  14   2   2       85.39       34.38     25.69 o 
  15   2   2      700.83      776.64     64.44 o 
  16   2   2       65.41       62.96     39.58 o 
   1   3   2       12.52       19.75     10.96 o 
   2   3   2     2776.51     2912.19     48.47 o 
   3   3   2     1346.97     1297.31     72.88 o 
   4   3   2      230.16      203.21     19.59 o 
   5   3   2     2322.49     2288.24     43.93 o 
   6   3   2     1269.61     1111.81     26.89 o 
   7   3   2      107.76      134.50     15.37 o 
   8   3   2       14.79       16.38     11.91 o 
   9   3   2      469.19      517.37     33.22 o 
  10   3   2      574.15      687.77     39.54 o 
  11   3   2       31.83       37.22     21.84 o 
  12   3   2      974.84      867.19     39.64 o 
  13   3   2        5.40      -23.09     22.51 o 
  14   3   2        0.01      -39.01     26.01 o 
  15   3   2       28.00       13.45     31.61 o 
  16   3   2       15.58       13.19     34.65 o 
   0   4   2     7024.46     7412.36    134.30 o 
   1   4   2     2126.17     2207.50     90.96 o 
   2   4   2     1534.44     1603.42     69.09 o 
   3   4   2     3081.17     2902.40    106.41 o 
   4   4   2      198.31      214.00     23.65 o 
   5   4   2        2.83       32.95     15.56 o 
   6   4   2       28.32       26.01     14.41 o 
   7   4   2      234.35      263.37     44.05 o 
   8   4   2      130.50      140.99     17.95 o 
   9   4   2      840.73      816.36     31.31 o 
  10   4   2       64.30       44.59     18.99 o 
  11   4   2      389.69      362.21     41.40 o 
  12   4   2       71.12      101.15     26.29 o 
  13   4   2      844.03      964.52     68.45 o 
  14   4   2      313.98      311.37     45.31 o 
  15   4   2       69.55        9.51     34.61 o 
   1   5   2     1419.50     1378.66     41.94 o 
   2   5   2      180.62      173.50     26.96 o 
   3   5   2      403.30      449.64     49.56 o 
   4   5   2      135.89      141.17     23.34 o 
   5   5   2     1950.75     1877.28     50.63 o 
   6   5   2        8.60       12.00     18.30 o 
   7   5   2      280.97      331.65     30.46 o 
   8   5   2        3.87      -11.72     15.04 o 
   9   5   2      734.66      775.99     35.28 o 
  10   5   2      260.42      241.37     27.23 o 
  11   5   2      210.31      228.09     34.03 o 
  12   5   2       80.30       65.44     29.62 o 
  13   5   2      203.39      185.64     35.96 o 
  14   5   2        0.78      -23.75     32.25 o 
   0   6   2       96.15      141.33     37.93 o 
   1   6   2     1364.16     1244.94     44.26 o 
   2   6   2      763.07      711.41     34.35 o 
   3   6   2      201.02      161.26     27.36 o 
   4   6   2      262.94      276.44     30.00 o 
   5   6   2     1845.25     1664.96     92.84 o 
   6   6   2      238.69      232.87     32.58 o 
   7   6   2       23.22       28.06     22.53 o 
   8   6   2        9.49      -27.66     18.44 o 
   9   6   2        0.38      -27.81     18.54 o 
  10   6   2      270.57      257.41     37.33 o 
  11   6   2      124.61       91.79     31.95 o 
  12   6   2       12.41       -3.40     28.81 o 
  13   6   2       47.93       42.92     34.99 o 
   1   7   2       14.23        5.36     22.56 o 
   2   7   2      398.83      426.42     40.07 o 
   3   7   2      648.98      617.53     51.49 o 
   4   7   2       82.81       51.68     24.52 o 
   5   7   2       74.60       84.91     24.33 o 
   6   7   2        9.31       -0.67     22.00 o 
   7   7   2      452.27      362.34     56.74 o 
   8   7   2      409.83      355.03     60.77 o 
   9   7   2        8.02      -30.61     26.76 o 
  10   7   2        2.76        5.60     29.29 o 
  11   7   2      315.20      399.18     62.55 o 
   0   8   2       11.99      -18.93     33.98 o 
   1   8   2       15.09       35.16     27.45 o 
   2   8   2        2.18      -17.09     23.91 o 
   3   8   2      338.83      325.07     39.25 o 
   4   8   2      166.31      105.23     29.69 o 
   5   8   2       26.61      -12.86     22.80 o 
   6   8   2        3.24      -36.82     25.57 o 
   7   8   2       86.92       99.42     53.73 o 
   8   8   2      110.52       28.04     35.21 o 
   9   8   2        8.38      -19.19     33.37 o 
   1   9   2       65.87        9.48     31.38 o 
   2   9   2      138.66      119.59     33.78 o 
   3   9   2       52.47       40.75     30.19 o 
   4   9   2       30.37      -17.06     25.49 o 
   5   9   2       35.01      -25.44     29.21 o 
   6   9   2       97.55       57.13     36.12 o 
   1   1   3     2677.54     2715.92     26.21 o 
   2   1   3    21592.24    21517.32    134.33 o 
   3   1   3    22321.02    22148.31    134.62 o 
   4   1   3     7466.61     7481.08     58.17 o 
   5   1   3     4746.10     4610.66     43.05 o 
   6   1   3      557.80      609.57     14.90 o 
   7   1   3     4870.94     4898.70     49.02 o 
   8   1   3      652.68      677.27     15.41 o 
   9   1   3      537.76      500.78     21.76 o 
  10   1   3      615.12      679.28     32.37 o 
  11   1   3      428.03      515.21     38.28 o 
  12   1   3       61.86      137.77     27.37 o 
  13   1   3      241.10      259.12     35.96 o 
  14   1   3        0.10       -3.73     25.43 o 
  15   1   3       53.62       32.23     29.43 o 
  16   1   3      141.89       48.50     38.70 o 
   0   2   3    11216.88    11172.93    182.90 o 
   1   2   3    18323.03    18477.51    146.62 o 
   2   2   3    11465.22    11416.17    110.96 o 
   3   2   3      622.44      651.11     16.02 o 
   4   2   3     4559.37     4649.27     80.34 o 
   5   2   3      453.31      437.69     13.98 o 
   6   2   3     1014.27     1009.20     20.19 o 
   7   2   3      113.40      160.49     13.98 o 
   8   2   3       14.00       19.76      9.91 o 
   9   2   3      303.47      348.04     28.15 o 
  10   2   3      245.67      268.03     29.20 o 
  11   2   3        0.01      -13.00     18.83 o 
  12   2   3      679.67      768.87     49.16 o 
  13   2   3       83.07       84.65     25.74 o 
  14   2   3       61.70       34.90     25.27 o 
  15   2   3      297.27      207.82     96.15 o 
  16   2   3       11.28       16.44     34.08 o 
   1   3   3     3188.30     3124.14     49.67 o 
   2   3   3      416.07      388.57     17.96 o 
   3   3   3     1965.57     1815.88     38.18 o 
   4   3   3      399.07      381.46     26.98 o 
   5   3   3    12495.90    12585.92    164.74 o 
   6   3   3     3737.35     3841.77     51.35 o 
   7   3   3      269.29      272.34     22.55 o 
   8   3   3     2093.90     2143.99     39.03 o 
   9   3   3     2005.07     2023.16     46.87 o 
  10   3   3      279.58      363.62     31.24 o 
  11   3   3      458.63      566.09     38.75 o 
  12   3   3       82.04       79.80     28.82 o 
  13   3   3       36.29      -12.68     26.87 o 
  14   3   3        9.23       -0.03     31.45 o 
  15   3   3        1.12       10.07     30.79 o 
  16   3   3       62.54       15.81     34.14 o 
   0   4   3      971.73      921.72    101.93 o 
   1   4   3     8438.77     9265.63    125.61 o 
   2   4   3     4821.31     4989.57     74.83 o 
   3   4   3      584.33      491.89     33.56 o 
   4   4   3     3738.50     3782.60     65.53 o 
   5   4   3      694.16      677.68     32.30 o 
   6   4   3       12.54       -0.32     13.20 o 
   7   4   3       98.98       76.29     16.31 o 
   8   4   3      413.35      447.28     46.79 o 
   9   4   3       72.25       61.46     18.63 o 
  10   4   3      233.42      220.37     30.02 o 
  11   4   3       11.42        9.23     20.36 o 
  12   4   3      340.04      389.56     41.07 o 
  13   4   3      129.91       82.15     34.49 o 
  14   4   3        3.80      -41.32     27.55 o 
  15   4   3       23.03      -13.98     32.43 o 
   1   5   3     1248.50     1095.39     37.25 o 
   2   5   3      367.10      381.69     62.81 o 
   3   5   3      690.24      662.52     47.09 o 
   4   5   3        0.64      -20.67     13.78 o 
   5   5   3      825.75      711.46     32.37 o 
   6   5   3       21.32        3.93     17.31 o 
   7   5   3     3241.49     3279.78     73.95 o 
   8   5   3       43.47       35.00     17.52 o 
   9   5   3      156.90      164.36     23.69 o 
  10   5   3      194.97      174.72     26.41 o 
  11   5   3       99.00       79.61     35.33 o 
  12   5   3        0.78      -27.75     24.56 o 
  13   5   3      253.23      302.04     43.77 o 
  14   5   3       36.65       -9.13     34.10 o 
   0   6   3      261.39      336.71     48.23 o 
   1   6   3      650.21      698.99     70.15 o 
   2   6   3        0.41      -26.46     18.29 o 
   3   6   3        9.75      -25.65     17.10 o 
   4   6   3       80.90       67.22     23.63 o 
   5   6   3      107.59      118.24     26.04 o 
   6   6   3      387.89      336.90     42.18 o 
   7   6   3       35.62       13.44     22.15 o 
   8   6   3        8.20       23.53     20.08 o 
   9   6   3        1.89      -29.69     19.80 o 
  10   6   3        1.21      -23.47     25.35 o 
  11   6   3       10.59       -3.12     28.13 o 
  12   6   3       13.72      -30.82     27.58 o 
  13   6   3       27.39        7.12     30.94 o 
   1   7   3      105.33       94.69     26.80 o 
   2   7   3        0.08       21.08     23.42 o 
   3   7   3      534.83      620.32     45.27 o 
   4   7   3      335.71      311.94     35.21 o 
   5   7   3      168.03      168.32     28.61 o 
   6   7   3      225.69      265.12     39.34 o 
   7   7   3      450.47      606.82     56.92 o 
   8   7   3        9.85      -28.28     24.37 o 
   9   7   3       10.96       -0.76     29.87 o 
  10   7   3      129.61      180.07     38.08 o 
  11   7   3      185.53      219.72     42.02 o 
   0   8   3        4.80       25.39     37.01 o 
   1   8   3        3.98      -27.22     23.97 o 
   2   8   3      211.42      259.61     37.62 o 
   3   8   3        2.80      -32.97     22.29 o 
   4   8   3       66.96       51.94     26.71 o 
   5   8   3       14.40       -0.62     28.08 o 
   6   8   3       12.52      -28.53     26.39 o 
   7   8   3        4.21      -24.43     25.50 o 
   8   8   3        4.68      -23.23     33.35 o 
   9   8   3       26.79       26.86     38.20 o 
   1   9   3       14.19      -13.88     28.36 o 
   2   9   3        1.38      -39.58     26.38 o 
   3   9   3        8.71      -21.83     27.19 o 
   4   9   3       75.38       66.89     37.11 o 
   5   9   3      252.42      265.76     51.91 o 
   6   9   3       18.73      -17.73     32.43 o 
   0   0   4    21213.51    20296.28    320.03 o 
   1   0   4     2882.31     2857.05     37.55 o 
   2   0   4    16094.74    15941.45    117.89 o 
   3   0   4     4585.25     4624.62     43.53 o 
   4   0   4    16969.30    17197.53    149.22 o 
   5   0   4      329.48      345.33     13.98 o 
   6   0   4     8219.53     8940.29    103.98 o 
   7   0   4     1162.73     1099.34     30.24 o 
   8   0   4       32.61        3.05     11.21 o 
   9   0   4      515.20      598.83     25.64 o 
  10   0   4      249.37      223.13     38.93 o 
  11   0   4     2890.09     2862.68     89.91 o 
  12   0   4     2249.62     2318.98    112.95 o 
  13   0   4      483.97      438.02     88.73 o 
  14   0   4     1412.22     1486.26     77.20 o 
  15   0   4       42.50        0.94     37.45 o 
  16   0   4        5.63      -11.10     62.25 o 
  17   0   4      384.41      261.15     92.55 o 
   1   1   4    10507.96    10691.86     66.15 o 
   2   1   4      177.03      177.70      7.89 o 
   3   1   4     5329.14     5653.36     55.57 o 
   4   1   4     7004.21     6950.69     60.34 o 
   5   1   4      310.46      248.52      9.38 o 
   6   1   4       44.30       36.42      7.49 o 
   7   1   4       91.39      102.18     10.38 o 
   8   1   4      237.10      265.56     15.04 o 
   9   1   4       44.98       38.10     10.94 o 
  10   1   4      764.28      719.90     31.28 o 
  11   1   4       16.75       10.79     19.12 o 
  12   1   4     1691.40     1701.52     52.63 o 
  13   1   4        0.35      -19.40     21.47 o 
  14   1   4        1.25      -31.03     22.71 o 
  15   1   4       13.05      -36.28     29.37 o 
  16   1   4       41.45       44.55     37.41 o 
   0   2   4    48734.13    47670.79    921.67 o 
   1   2   4     5506.52     5471.55     51.13 o 
   2   2   4    15181.36    15039.44    127.80 o 
   3   2   4     4258.13     4223.31     41.25 o 
   4   2   4     2316.60     2381.65     30.41 o 
   5   2   4     1260.51     1193.81     22.09 o 
   6   2   4       18.63      -10.91      7.27 o 
   7   2   4       12.67        0.11      9.04 o 
   8   2   4      788.47      765.97     20.69 o 
   9   2   4     1024.53      968.87     27.86 o 
  10   2   4     1942.47     1913.80     46.45 o 
  11   2   4     1188.43     1024.84     40.42 o 
  12   2   4      157.52      148.50     27.69 o 
  13   2   4      787.95      790.32     62.64 o 
  14   2   4      282.10      255.41     44.75 o 
  15   2   4      102.92      128.02     38.65 o 
  16   2   4       20.32       -5.24     36.54 o 
   1   3   4     1605.30     1441.69     29.44 o 
   2   3   4      334.94      331.14     18.38 o 
   3   3   4      383.01      326.34     25.41 o 
   4   3   4      498.17      503.00     16.47 o 
   5   3   4      167.97      233.12     16.61 o 
   6   3   4      212.62      262.73     17.62 o 
   7   3   4      354.55      446.89     22.88 o 
   8   3   4        0.37       -3.08     11.75 o 
   9   3   4      456.08      598.87     32.87 o 
  10   3   4      244.21      274.84     28.66 o 
  11   3   4       11.83       -2.13     19.00 o 
  12   3   4       47.99        6.12     27.85 o 
  13   3   4      113.79       96.35     34.14 o 
  14   3   4       62.13       62.16     32.89 o 
  15   3   4        0.21      -30.29     29.82 o 
  16   3   4       70.84       22.57     37.45 o 
   0   4   4        1.66      -24.20     16.13 o 
   1   4   4     1801.24     1771.27     42.07 o 
   2   4   4     9306.71     9967.08    225.28 o 
   3   4   4      767.59      783.93     32.56 o 
   4   4   4     2009.64     1970.77     45.94 o 
   5   4   4     1049.67      918.87     37.20 o 
   6   4   4       63.93       54.79     14.67 o 
   7   4   4       22.54        6.17     13.36 o 
   8   4   4        2.72      -19.02     12.68 o 
   9   4   4       35.09       -0.39     15.86 o 
  10   4   4      982.62      887.17     35.82 o 
  11   4   4      219.84      243.83     34.72 o 
  12   4   4      829.70      853.09     78.92 o 
  13   4   4       11.10      -14.68     28.37 o 
  14   4   4       87.53       65.07     37.17 o 
  15   4   4      112.13      125.46     41.39 o 
   1   5   4      255.28      295.60     42.39 o 
   2   5   4      199.80      195.64     24.65 o 
   3   5   4      452.26      505.91     32.20 o 
   4   5   4      152.38      107.05     21.62 o 
   5   5   4        3.75       11.95     17.21 o 
   6   5   4      966.86      918.02     32.99 o 
   7   5   4     1493.61     1531.61     38.89 o 
   8   5   4      136.57      147.24     22.45 o 
   9   5   4       20.04        8.85     18.54 o 
  10   5   4       19.61       13.54     20.67 o 
  11   5   4       81.24       79.66     29.05 o 
  12   5   4       15.43       -6.03     26.56 o 
  13   5   4       23.59       50.79     30.39 o 
  14   5   4      106.94       92.86     39.12 o 
   0   6   4     2358.26     2386.08     85.41 o 
   1   6   4      627.32      734.62     56.66 o 
   2   6   4        0.90      -13.41     17.72 o 
   3   6   4       25.59      -25.07     16.71 o 
   4   6   4      578.79      686.73     45.13 o 
   5   6   4      105.69      122.23     30.62 o 
   6   6   4      375.26      450.92     45.28 o 
   7   6   4      440.84      443.20     35.92 o 
   8   6   4      389.17      473.50     37.49 o 
   9   6   4      122.58       47.24     29.27 o 
  10   6   4       17.29       -3.83     23.98 o 
  11   6   4      247.81      219.09     52.20 o 
  12   6   4        2.45      -37.79     25.20 o 
  13   6   4        5.86      -16.42     30.96 o 
   1   7   4      336.75      355.67     37.48 o 
   2   7   4      890.01      808.25     39.48 o 
   3   7   4      245.53      231.20     32.70 o 
   4   7   4        7.16        6.49     20.85 o 
   5   7   4       23.01       13.64     23.50 o 
   6   7   4        0.04       23.37     28.15 o 
   7   7   4       39.07       25.53     30.12 o 
   8   7   4        4.26      -36.47     24.32 o 
   9   7   4       15.61        6.61     32.90 o 
  10   7   4      131.72      133.67     36.10 o 
  11   7   4       11.92       12.59     29.62 o 
   0   8   4      195.05      214.99     53.15 o 
   1   8   4       57.15        6.96     27.05 o 
   2   8   4      160.37       95.22     30.17 o 
   3   8   4       57.58       37.91     27.02 o 
   4   8   4       16.08      -32.88     22.23 o 
   5   8   4        3.37      -11.34     27.84 o 
   6   8   4       23.01      -24.74     48.19 o 
   7   8   4        0.02        0.14     26.02 o 
   8   8   4       31.27       51.29     31.76 o 
   9   8   4      397.12      412.67    137.49 o 
   1   9   4      139.37      147.85     36.17 o 
   2   9   4       61.73       18.45     30.42 o 
   3   9   4        9.20      -41.33     32.64 o 
   4   9   4       38.96      -60.24     49.66 o 
   5   9   4      128.80      149.69     38.70 o 
   6   9   4        1.87      -31.96     39.57 o 
   1   1   5      432.20      410.38     10.76 o 
   2   1   5        9.36        9.70      5.36 o 
   3   1   5     2834.58     2666.31     33.07 o 
   4   1   5     3017.19     2929.86     27.60 o 
   5   1   5      201.12      197.24     10.62 o 
   6   1   5      793.30      736.07     15.26 o 
   7   1   5     7513.06     8092.95     63.36 o 
   8   1   5     2628.52     2533.71     30.52 o 
   9   1   5       43.21       47.14     11.64 o 
  10   1   5      619.60      597.73     32.05 o 
  11   1   5        9.34       -3.02     17.25 o 
  12   1   5     2271.82     2322.51     60.60 o 
  13   1   5       54.97       54.81     25.08 o 
  14   1   5      126.81       96.19     35.38 o 
  15   1   5        0.17       -3.15     31.35 o 
  16   1   5      143.85      150.65     53.40 o 
   0   2   5     4105.79     3989.75     51.54 o 
   1   2   5    10170.29    10280.20     75.66 o 
   2   2   5    11239.29    11190.09     75.56 o 
   3   2   5     4196.89     4437.39     39.74 o 
   4   2   5     5302.65     5515.01     70.92 o 
   5   2   5     1074.79     1035.46     22.71 o 
   6   2   5      189.24      231.56     16.41 o 
   7   2   5      203.29      239.53     15.99 o 
   8   2   5      327.55      349.35     17.09 o 
   9   2   5       17.60       29.94     12.02 o 
  10   2   5      118.47      142.51     22.11 o 
  11   2   5      665.49      736.08     38.64 o 
  12   2   5      110.41       87.09     26.58 o 
  13   2   5       40.01       21.35     25.52 o 
  14   2   5       13.23       -9.08     29.17 o 
  15   2   5        1.98      -31.58     28.68 o 
  16   2   5       38.27       11.24     35.98 o 
   1   3   5     1419.10     1346.74     36.13 o 
   2   3   5      781.50      786.22     22.19 o 
   3   3   5       62.62       66.80     10.50 o 
   4   3   5      893.99      955.01     21.57 o 
   5   3   5     4097.94     4250.30     61.52 o 
   6   3   5      925.59      811.91     21.50 o 
   7   3   5     1183.84     1167.50     28.45 o 
   8   3   5      966.42      912.82     24.83 o 
   9   3   5     2225.36     2194.27     42.56 o 
  10   3   5     4488.90     4435.01     74.68 o 
  11   3   5      337.77      326.51     31.50 o 
  12   3   5       22.37        6.31     22.70 o 
  13   3   5      152.59      105.82     41.14 o 
  14   3   5      782.66      812.89     98.12 o 
  15   3   5       20.41      -12.87     33.22 o 
  16   3   5      199.12      127.23     43.65 o 
   0   4   5      120.09      120.84     54.83 o 
   1   4   5     6785.61     7226.48    106.41 o 
   2   4   5     2400.15     2297.14     50.72 o 
   3   4   5      420.14      437.12     31.89 o 
   4   4   5     5143.55     5124.16     77.63 o 
   5   4   5     1074.17     1031.85     27.92 o 
   6   4   5     1901.15     1886.66     42.37 o 
   7   4   5      461.30      428.12     25.11 o 
   8   4   5       69.91       83.58     17.35 o 
   9   4   5      284.32      267.60     46.07 o 
  10   4   5        6.34        6.78     21.75 o 
  11   4   5       30.68       30.59     25.01 o 
  12   4   5        6.47      -18.44     24.35 o 
  13   4   5        1.04      -18.88     23.87 o 
  14   4   5       55.29       18.73     33.43 o 
  15   4   5        0.16      -17.97     32.46 o 
   1   5   5       13.57        6.27     14.82 o 
   2   5   5       61.28       41.71     21.61 o 
   3   5   5      135.31      212.42     25.41 o 
   4   5   5       54.63       29.26     18.14 o 
   5   5   5       24.75        9.56     16.93 o 
   6   5   5      379.08      411.47     51.87 o 
   7   5   5      617.80      653.78     31.49 o 
   8   5   5      558.73      597.94     44.01 o 
   9   5   5        0.26      -26.33     18.01 o 
  10   5   5      160.54      169.59     31.99 o 
  11   5   5       69.70       72.32     28.96 o 
  12   5   5      565.62      627.14     52.60 o 
  13   5   5      270.88      267.30     46.48 o 
  14   5   5        7.67       -9.32     30.41 o 
   0   6   5      245.73      312.64     47.85 o 
   1   6   5      713.98      698.39     37.56 o 
   2   6   5      446.11      554.66     89.24 o 
   3   6   5       27.68       -8.69     29.57 o 
   4   6   5      598.21      640.72     51.38 o 
   5   6   5       30.98        1.07     21.16 o 
   6   6   5      107.76      108.05     22.36 o 
   7   6   5        2.67      -13.28     18.59 o 
   8   6   5       58.32       31.01     24.44 o 
   9   6   5      208.64      218.44     39.42 o 
  10   6   5        1.25      -32.32     24.24 o 
  11   6   5        0.90      -34.88     25.07 o 
  12   6   5      237.75      147.53     38.05 o 
  13   6   5       52.83       38.17     33.86 o 
   1   7   5        0.34      -31.09     20.72 o 
   2   7   5      129.07       79.22     25.72 o 
   3   7   5      164.66      119.46     26.71 o 
   4   7   5      440.36      516.26     75.63 o 
   5   7   5       28.69        5.27     27.97 o 
   6   7   5       45.31       -4.56     29.45 o 
   7   7   5        2.20      -36.07     24.05 o 
   8   7   5      328.72      439.28     44.71 o 
   9   7   5      126.93      106.36     39.26 o 
  10   7   5        6.80      -27.36     29.38 o 
  11   7   5      391.23      444.68     49.93 o 
   0   8   5      742.82      965.21     85.11 o 
   1   8   5       11.77      -34.41     24.18 o 
   2   8   5       53.15       38.85     27.47 o 
   3   8   5       11.03        0.80     25.77 o 
   4   8   5      261.66      283.11     45.49 o 
   5   8   5       29.37        2.64     27.73 o 
   6   8   5        0.08        9.18     27.41 o 
   7   8   5        7.09      -30.21     25.40 o 
   8   8   5       31.02       15.73     30.20 o 
   9   8   5        1.82        6.74     36.18 o 
   1   9   5       63.39       16.84     30.17 o 
   2   9   5        0.15      -22.46     33.14 o 
   3   9   5       89.26       91.19     38.79 o 
   4   9   5        0.02      -37.18     29.58 o 
   5   9   5        0.09      -23.87     29.04 o 
   0   0   6    33752.84    32222.72    771.30 o 
   1   0   6        4.53       25.06     11.00 o 
   2   0   6    12229.36    11649.53    100.98 o 
   3   0   6     1275.00     1120.23     18.77 o 
   4   0   6       45.63       30.27      6.74 o 
   5   0   6      644.91      609.42     15.14 o 
   6   0   6    13145.95    13559.32    112.65 o 
   7   0   6     1161.10     1107.77     32.32 o 
   8   0   6        0.44      -11.99     11.27 o 
   9   0   6      450.51      439.73     37.32 o 
  10   0   6       43.88        5.13     21.98 o 
  11   0   6        2.28      -27.05     23.16 o 
  12   0   6     1530.62     1544.19     69.98 o 
  13   0   6     1417.15     1273.96     79.58 o 
  14   0   6        6.82      -21.30     51.00 o 
  15   0   6       61.83      -34.95     56.70 o 
  16   0   6        0.87      -22.35     60.15 o 
   1   1   6       16.69       20.62      6.36 o 
   2   1   6     2294.34     2195.91     24.76 o 
   3   1   6     1553.33     1553.96     19.55 o 
   4   1   6     2851.23     2941.14     28.13 o 
   5   1   6     2996.65     3275.36     30.19 o 
   6   1   6     2725.53     3220.15     44.70 o 
   7   1   6     6035.08     6904.96     57.50 o 
   8   1   6        2.56       19.69      8.58 o 
   9   1   6     1343.66     1436.98     28.15 o 
  10   1   6      112.75      107.24     19.79 o 
  11   1   6       28.21       39.37     20.76 o 
  12   1   6        0.85      -13.05     19.48 o 
  13   1   6        2.07      -13.28     25.42 o 
  14   1   6      240.71      215.39     41.99 o 
  15   1   6       33.13       44.07     47.50 o 
  16   1   6       85.14       37.40     53.40 o 
   0   2   6    21898.37    21975.62    416.91 o 
   1   2   6     3325.50     3316.94     32.72 o 
   2   2   6      451.13      539.83     18.52 o 
   3   2   6     2557.07     2692.79     40.69 o 
   4   2   6     1473.90     1375.81     21.28 o 
   5   2   6       91.81       73.07     23.22 o 
   6   2   6        6.56       -2.02      7.82 o 
   7   2   6       48.93       23.04      9.48 o 
   8   2   6     3252.20     3190.07     39.30 o 
   9   2   6      430.50      414.56     26.75 o 
  10   2   6     1054.45     1077.34     35.86 o 
  11   2   6      609.33      626.69     39.30 o 
  12   2   6       50.83        1.85     25.90 o 
  13   2   6      102.52       57.53     31.67 o 
  14   2   6       79.51       14.60     30.45 o 
  15   2   6      164.32      103.90     38.00 o 
  16   2   6        0.47       43.79     53.40 o 
   1   3   6      935.54      884.29     19.85 o 
   2   3   6      561.48      522.57     15.96 o 
   3   3   6      114.39      155.26     12.19 o 
   4   3   6     1309.26     1392.38     25.81 o 
   5   3   6      276.57      267.88     22.70 o 
   6   3   6     1305.68     1283.61     28.93 o 
   7   3   6     1288.14     1291.90     31.67 o 
   8   3   6      296.98      369.73     22.36 o 
   9   3   6      179.66      195.92     19.48 o 
  10   3   6      467.92      675.95     36.92 o 
  11   3   6       48.22       25.31     23.22 o 
  12   3   6       35.89       10.57     23.13 o 
  13   3   6       76.81       22.53     30.67 o 
  14   3   6       14.10       -4.53     29.00 o 
  15   3   6       42.58        3.22     36.01 o 
  16   3   6       55.58       50.83     38.89 o 
   0   4   6      706.94      531.92     35.25 o 
   1   4   6       30.24       45.06     13.25 o 
   2   4   6     1349.16     1372.98     33.60 o 
   3   4   6       63.46       63.67     15.51 o 
   4   4   6     1160.14     1106.89     29.17 o 
   5   4   6     2241.63     2226.52     37.65 o 
   6   4   6      139.97      130.96     16.26 o 
   7   4   6        9.90      -13.04     12.56 o 
   8   4   6      138.20      146.42     21.42 o 
   9   4   6      123.83      105.53     20.12 o 
  10   4   6      418.22      422.93     39.83 o 
  11   4   6        5.45        0.51     23.68 o 
  12   4   6      413.35      466.34     45.23 o 
  13   4   6      224.36      168.19     35.09 o 
  14   4   6       21.37      -42.57     28.38 o 
  15   4   6       76.99       61.98     39.01 o 
   1   5   6      217.96      257.71     26.61 o 
   2   5   6     1422.45     1386.39     41.22 o 
   3   5   6      325.31      322.64     29.15 o 
   4   5   6      284.57      264.53     39.02 o 
   5   5   6       52.43       21.84     16.25 o 
   6   5   6       91.69      131.40     24.46 o 
   7   5   6     2071.65     2101.08     45.05 o 
   8   5   6      909.29      903.60     68.46 o 
   9   5   6       36.34        1.39     21.19 o 
  10   5   6       68.33       58.90     25.77 o 
  11   5   6       14.47       38.59     26.83 o 
  12   5   6      249.44      260.44     40.09 o 
  13   5   6       21.10       28.75     29.91 o 
  14   5   6        7.56      -17.90     29.35 o 
   0   6   6       83.81      128.52     95.70 o 
   1   6   6       60.24       61.21     22.42 o 
   2   6   6      460.70      503.88     38.52 o 
   3   6   6      554.97      691.52     56.42 o 
   4   6   6      204.64      251.51     31.80 o 
   5   6   6        0.01      -20.33     16.53 o 
   6   6   6      895.90      820.37     44.47 o 
   7   6   6       66.87       68.32     26.57 o 
   8   6   6        0.10      -30.81     20.54 o 
   9   6   6       53.53       33.54     28.29 o 
  10   6   6      178.01      119.12     33.36 o 
  11   6   6        0.94      -24.29     26.74 o 
  12   6   6        1.81      -33.95     29.23 o 
  13   6   6       48.44       18.09     32.81 o 
   1   7   6      333.17      437.26     40.18 o 
   2   7   6      495.94      547.78     43.69 o 
   3   7   6        2.78        8.46     22.63 o 
   4   7   6        5.58      -11.95     20.32 o 
   5   7   6      362.75      337.77     67.63 o 
   6   7   6       42.57        4.09     27.15 o 
   7   7   6       31.94       17.73     27.38 o 
   8   7   6        7.38      -34.34     22.90 o 
   9   7   6      208.56      161.61     43.39 o 
  10   7   6      344.41      329.86     45.07 o 
  11   7   6        4.36      -28.77     30.09 o 
   0   8   6      211.92      314.56     55.46 o 
   1   8   6       64.76       81.74     30.19 o 
   2   8   6      285.11      330.65     40.62 o 
   3   8   6        6.06      -21.61     27.88 o 
   4   8   6        3.06      -24.28     26.62 o 
   5   8   6       99.32       30.05     30.77 o 
   6   8   6        3.27      -34.35     22.90 o 
   7   8   6        4.13       -8.08     28.80 o 
   8   8   6      324.56      406.94     58.95 o 
   9   8   6        1.90      -18.55     36.78 o 
   1   9   6       15.66       11.82     29.17 o 
   2   9   6       61.95      -10.81     34.93 o 
   3   9   6      202.76      211.21     50.20 o 
   4   9   6        1.77      -41.93     31.14 o 
   5   9   6        7.09        2.14     27.48 o 
   1   1   7     7600.71     7689.55     56.07 o 
   2   1   7        1.24        2.73      4.98 o 
   3   1   7    12910.78    12903.99    148.31 o 
   4   1   7      964.53      903.35     17.05 o 
   5   1   7     2387.38     2443.80     25.85 o 
   6   1   7      575.35      554.44     16.20 o 
   7   1   7    10433.88    10612.34     93.17 o 
   8   1   7     1289.26     1262.79     22.20 o 
   9   1   7      895.08      864.28     22.59 o 
  10   1   7        8.85      -10.01     16.33 o 
  11   1   7     1559.60     1537.37     56.64 o 
  12   1   7      168.73      138.62     33.59 o 
  13   1   7        4.56        4.87     27.50 o 
  14   1   7      203.73      186.20     39.71 o 
  15   1   7       36.64      -20.07     37.15 o 
  16   1   7      109.60       42.61     50.80 o 
   0   2   7        1.95      -11.05      7.37 o 
   1   2   7      943.14      829.74     16.35 o 
   2   2   7     3452.41     3373.28     51.76 o 
   3   2   7     5665.05     5442.18     48.06 o 
   4   2   7     4176.97     4261.89     42.47 o 
   5   2   7      441.20      340.07     18.31 o 
   6   2   7     1213.40     1307.98     37.08 o 
   7   2   7       14.92       10.10      8.92 o 
   8   2   7      133.74      185.96     14.56 o 
   9   2   7     1109.17     1019.18     26.04 o 
  10   2   7      520.92      604.97     41.99 o 
  11   2   7      146.09       48.93     23.46 o 
  12   2   7        9.59        2.83     23.10 o 
  13   2   7       88.77       77.68     31.30 o 
  14   2   7       41.70      -23.57     28.82 o 
  15   2   7      191.89      149.59     39.12 o 
  16   2   7        3.84      -21.78     43.55 o 
   1   3   7       56.69       27.14      8.22 o 
   2   3   7      282.73      303.61     16.04 o 
   3   3   7     2689.01     2701.50     43.99 o 
   4   3   7      635.73      605.06     16.44 o 
   5   3   7    18459.43    18381.80    319.04 o 
   6   3   7     2144.75     2115.32     37.28 o 
   7   3   7      492.75      456.21     19.28 o 
   8   3   7      130.13      129.35     15.59 o 
   9   3   7     4061.78     3969.82     62.05 o 
  10   3   7      232.47      278.18     28.51 o 
  11   3   7      268.22      206.03     48.52 o 
  12   3   7       11.94      -14.78     22.71 o 
  13   3   7      604.95      747.84     70.16 o 
  14   3   7      192.31      173.76     40.75 o 
  15   3   7        1.88      -33.64     33.45 o 
   0   4   7     3161.96     3045.24    101.52 o 
   1   4   7      781.68      749.66     23.16 o 
   2   4   7      436.81      460.36     22.85 o 
   3   4   7     2643.74     2477.72     42.24 o 
   4   4   7       27.61       12.53     11.15 o 
   5   4   7      910.40      820.06     24.11 o 
   6   4   7     1059.92      944.19     26.99 o 
   7   4   7      379.92      361.67     27.24 o 
   8   4   7       89.05       58.80     17.10 o 
   9   4   7      327.37      358.35     33.54 o 
  10   4   7       29.33       -7.88     21.05 o 
  11   4   7      436.75      480.09     44.51 o 
  12   4   7      186.95      150.41     33.17 o 
  13   4   7        0.12      -33.86     22.57 o 
  14   4   7        0.33      -43.85     29.24 o 
  15   4   7        6.31      -20.98     32.73 o 
   1   5   7     1731.52     1764.92     53.21 o 
   2   5   7        1.92      -12.25     14.70 o 
   3   5   7      118.77       95.46     19.34 o 
   4   5   7       49.34       12.08     15.80 o 
   5   5   7     1106.97      989.27     43.43 o 
   6   5   7        0.13      -23.66     17.78 o 
   7   5   7     2546.71     2493.67     61.91 o 
   8   5   7      148.47      168.52     29.21 o 
   9   5   7      118.32      179.26     30.54 o 
  10   5   7       14.88        0.05     23.59 o 
  11   5   7      429.62      510.09     47.87 o 
  12   5   7      329.54      350.92     42.92 o 
  13   5   7      101.12       42.48     30.84 o 
  14   5   7        0.02      -16.97     30.24 o 
   0   6   7       65.23       38.70     66.53 o 
   1   6   7     2540.49     2569.80    130.90 o 
   2   6   7      829.80      769.97     43.13 o 
   3   6   7       64.98       77.39     23.40 o 
   4   6   7      747.40      834.13     38.94 o 
   5   6   7      479.32      639.64     46.32 o 
   6   6   7       49.55       17.20     22.93 o 
   7   6   7        4.65      -14.56     21.09 o 
   8   6   7        0.23      -20.59     22.46 o 
   9   6   7       29.58        7.06     27.72 o 
  10   6   7       61.72       15.87     27.01 o 
  11   6   7       89.25       54.92     30.96 o 
  12   6   7       17.53       30.53     30.30 o 
  13   6   7      359.32      343.81     61.84 o 
   1   7   7       40.40       41.95     24.48 o 
   2   7   7        4.61      -19.48     21.00 o 
   3   7   7      541.32      723.75     48.14 o 
   4   7   7       47.26       18.56     25.80 o 
   5   7   7       23.85       11.42     26.24 o 
   6   7   7       13.61      -14.85     24.96 o 
   7   7   7      672.55     1016.67     60.75 o 
   8   7   7      142.23      143.30     35.46 o 
   9   7   7       40.72       33.07     34.21 o 
  10   7   7       91.74       41.94     33.75 o 
  11   7   7       11.07      -12.26     31.08 o 
   0   8   7     1073.97      993.02     73.59 o 
   1   8   7      750.81      857.25     88.01 o 
   2   8   7        5.11        8.16     29.93 o 
   3   8   7      414.25      311.60     56.33 o 
   4   8   7       21.24       -6.86     30.44 o 
   5   8   7       64.75       45.37     26.46 o 
   6   8   7       21.77       16.88     25.35 o 
   7   8   7        1.94      -29.64     25.92 o 
   8   8   7       64.20       74.06     33.38 o 
   9   8   7       79.38       55.78     39.87 o 
   1   9   7       58.62       22.66     34.70 o 
   2   9   7        0.22      -41.10     35.07 o 
   3   9   7      144.25      138.03     48.34 o 
   4   9   7        0.02      -30.56     27.98 o 
   5   9   7      157.07      190.87     39.07 o 
   0   0   8    11160.32    10710.91    284.03 o 
   1   0   8     4063.28     4273.29     49.18 o 
   2   0   8    15214.55    15641.78    177.81 o 
   3   0   8      998.44      962.85     19.80 o 
   4   0   8    12480.93    13180.14    108.56 o 
   5   0   8    18325.87    18889.25    164.81 o 
   6   0   8        5.79       -7.57      7.68 o 
   7   0   8      404.40      312.87     14.43 o 
   8   0   8     1032.41     1161.11     36.03 o 
   9   0   8      941.52     1013.69     35.43 o 
  10   0   8      132.94      102.99     29.19 o 
  11   0   8       79.08       99.56     34.06 o 
  12   0   8       55.10       29.78     41.70 o 
  13   0   8     1784.55     1877.56    126.45 o 
  14   0   8       22.85       15.15     55.35 o 
  15   0   8      421.27      522.60    109.50 o 
  16   0   8        3.26      -15.00     61.35 o 
   1   1   8      912.04      926.91     16.51 o 
   2   1   8     1141.95     1130.39     17.13 o 
   3   1   8       66.20       43.98      7.58 o 
   4   1   8     2619.62     2781.49     30.43 o 
   5   1   8     3906.70     4018.57     34.33 o 
   6   1   8     5140.12     5591.84     57.76 o 
   7   1   8     2485.81     2720.42     30.03 o 
   8   1   8      565.80      571.50     16.54 o 
   9   1   8      252.16      321.13     19.83 o 
  10   1   8      121.25      101.77     23.71 o 
  11   1   8       30.64       47.55     20.47 o 
  12   1   8      245.35      361.67     60.57 o 
  13   1   8        0.17      -16.79     27.03 o 
  14   1   8        0.42      -18.55     38.23 o 
  15   1   8       10.54        8.13     39.82 o 
  16   1   8       59.16       11.43     50.21 o 
   0   2   8     4867.57     5445.18     85.72 o 
   1   2   8     2652.88     2784.45     41.37 o 
   2   2   8     2433.62     2478.21     30.97 o 
   3   2   8     4376.07     4563.11     41.36 o 
   4   2   8      474.15      475.17     13.19 o 
   5   2   8      125.09      170.36     12.03 o 
   6   2   8        9.67      -10.40      7.11 o 
   7   2   8      471.15      452.31     16.32 o 
   8   2   8       88.80      112.30     13.13 o 
   9   2   8     1254.26     1228.68     33.66 o 
  10   2   8      177.22      151.82     25.06 o 
  11   2   8      108.22       76.08     23.73 o 
  12   2   8      703.07      781.92     93.15 o 
  13   2   8       11.38        5.42     26.07 o 
  14   2   8       19.07      -38.20     25.84 o 
  15   2   8      344.42      459.76    189.45 o 
  16   2   8        0.00      -20.16     45.93 o 
   1   3   8       38.85       21.26      8.32 o 
   2   3   8       38.38       50.58      9.28 o 
   3   3   8      465.04      471.38     13.82 o 
   4   3   8      950.37      948.21     26.14 o 
   5   3   8        3.77       27.08     10.39 o 
   6   3   8      177.70      148.20     17.44 o 
   7   3   8      245.68      282.74     18.93 o 
   8   3   8       30.68       24.86     11.89 o 
   9   3   8       23.24       45.24     16.02 o 
  10   3   8        2.57      -16.57     16.53 o 
  11   3   8       39.02        0.29     21.02 o 
  12   3   8       22.29       -9.82     23.79 o 
  13   3   8       32.74       29.58     27.12 o 
  14   3   8       82.31       19.67     30.67 o 
  15   3   8       48.62       24.18     34.49 o 
   0   4   8      482.82      485.60     27.60 o 
   1   4   8       99.73       84.75     13.27 o 
   2   4   8      669.65      539.24     20.13 o 
   3   4   8      126.11      147.09     17.03 o 
   4   4   8     1338.13     1335.56     33.03 o 
   5   4   8     1749.86     1745.40     32.64 o 
   6   4   8      655.94      621.48     23.91 o 
   7   4   8      463.81      527.72     27.76 o 
   8   4   8      141.92      118.65     19.51 o 
   9   4   8        4.32       -6.02     15.78 o 
  10   4   8      913.60      818.38     54.00 o 
  11   4   8      126.32      108.01     30.51 o 
  12   4   8       72.96       36.49     27.39 o 
  13   4   8      277.78      249.71     40.31 o 
  14   4   8       88.18       65.81     34.30 o 
  15   4   8      125.08      139.12     45.25 o 
   1   5   8      335.77      307.50     45.06 o 
   2   5   8       25.56       31.11     16.07 o 
   3   5   8      469.49      537.73     31.92 o 
   4   5   8      235.68      354.69     27.70 o 
   5   5   8       36.76       31.71     20.04 o 
   6   5   8      121.71      112.48     25.31 o 
   7   5   8       19.13        3.34     20.01 o 
   8   5   8      373.94      398.67     36.90 o 
   9   5   8       18.59       -1.85     20.84 o 
  10   5   8       14.54       18.09     24.86 o 
  11   5   8      194.40      246.73     38.31 o 
  12   5   8      268.92      255.61     39.76 o 
  13   5   8       39.43       -2.07     30.00 o 
  14   5   8       17.09       25.29     33.30 o 
   0   6   8     1774.24     1718.21    254.03 o 
   1   6   8        0.53       21.53     20.39 o 
   2   6   8     1109.81     1051.85     45.47 o 
   3   6   8      778.72      777.22     35.18 o 
   4   6   8      802.81      781.20     42.11 o 
   5   6   8       70.19       68.56     24.96 o 
   6   6   8      226.04      234.56     34.89 o 
   7   6   8       39.67       39.07     24.46 o 
   8   6   8       92.40       95.44     27.86 o 
   9   6   8       25.60       14.84     29.52 o 
  10   6   8       18.15      -19.05     26.67 o 
  11   6   8      169.08      165.62     36.40 o 
  12   6   8       44.26       40.31     31.60 o 
   1   7   8      245.74      279.37     52.48 o 
   2   7   8       19.48      -27.04     20.59 o 
   3   7   8        3.28       -9.02     21.99 o 
   4   7   8       35.90       13.85     25.86 o 
   5   7   8       93.53      112.91     31.02 o 
   6   7   8       74.89       51.97     28.78 o 
   7   7   8      192.80      166.55     33.93 o 
   8   7   8       82.50       47.16     28.66 o 
   9   7   8       27.85      -44.38     29.59 o 
  10   7   8       24.79        6.68     33.64 o 
  11   7   8        5.63      -39.28     29.54 o 
   0   8   8      354.88      281.50     55.20 o 
   1   8   8       83.26       71.73     30.06 o 
   2   8   8      345.61      302.03     46.73 o 
   3   8   8       44.73       32.72     29.56 o 
   4   8   8       26.09      -10.89     24.02 o 
   5   8   8        0.02      -12.82     26.36 o 
   6   8   8       76.84       69.86     33.72 o 
   7   8   8       23.02       -8.60     28.85 o 
   8   8   8       53.72      -18.19     29.95 o 
   1   9   8        0.49       -6.80     31.76 o 
   2   9   8       23.69        7.60     33.73 o 
   3   9   8      205.75      172.05     38.73 o 
   4   9   8        0.15      -38.91     25.94 o 
   1   1   9     6718.60     6533.00     48.83 o 
   2   1   9     3153.62     3145.59     31.68 o 
   3   1   9     1061.97     1000.50     17.27 o 
   4   1   9     1107.44     1083.45     19.71 o 
   5   1   9     3845.22     4000.13     37.11 o 
   6   1   9     1125.33     1249.97     19.57 o 
   7   1   9     2212.66     2322.96     27.91 o 
   8   1   9     1095.69     1044.62     21.31 o 
   9   1   9     1435.28     1396.69     30.19 o 
  10   1   9      295.74      314.86     27.19 o 
  11   1   9      101.57       78.80     25.63 o 
  12   1   9      693.31      790.31     95.29 o 
  13   1   9        0.58      -40.98     31.29 o 
  14   1   9       84.07       23.44     38.82 o 
  15   1   9        2.11      -34.25     53.25 o 
  16   1   9       61.84       16.60     47.18 o 
   0   2   9     5635.57     5660.70    130.36 o 
   1   2   9     2462.64     2596.43     28.95 o 
   2   2   9     3005.96     2987.91     49.93 o 
   3   2   9       13.75       -1.28      5.75 o 
   4   2   9     2833.26     2827.70     33.05 o 
   5   2   9        0.72       -0.52      7.02 o 
   6   2   9      206.20      267.82     20.27 o 
   7   2   9     1234.02     1214.95     21.79 o 
   8   2   9        3.98       -6.31      9.25 o 
   9   2   9        4.88       -5.39     12.79 o 
  10   2   9       15.70      -19.17     15.64 o 
  11   2   9        0.19       10.35     28.54 o 
  12   2   9       34.04       20.57     23.70 o 
  13   2   9       55.46       26.88     30.57 o 
  14   2   9        3.44      -11.27     37.78 o 
  15   2   9       44.33       19.29     60.83 o 
  16   2   9       45.91        6.05     48.18 o 
   1   3   9      668.89      576.38     18.36 o 
   2   3   9      320.47      338.68     20.84 o 
   3   3   9     4947.60     5018.50     62.97 o 
   4   3   9       38.27       34.17      9.92 o 
   5   3   9      861.85      771.31     19.39 o 
   6   3   9      618.53      582.58     26.09 o 
   7   3   9      741.30      699.49     22.48 o 
   8   3   9      443.51      459.82     23.54 o 
   9   3   9       21.71       -6.47     14.56 o 
  10   3   9      677.00      656.48     32.88 o 
  11   3   9       60.46       33.86     23.64 o 
  12   3   9       98.78       82.07     27.66 o 
  13   3   9      292.23      249.18     37.49 o 
  14   3   9      188.08      158.30     43.16 o 
  15   3   9       90.51       88.75     54.31 o 
   0   4   9     1866.89     1917.71     51.14 o 
   1   4   9     2091.28     2118.86     44.17 o 
   2   4   9     2331.35     2435.77     47.55 o 
   3   4   9       31.01       47.50     10.59 o 
   4   4   9      246.88      335.43     20.34 o 
   5   4   9      124.11       93.14     15.31 o 
   6   4   9      902.37      774.57     27.07 o 
   7   4   9      322.74      354.89     26.51 o 
   8   4   9       23.25      -12.95     15.12 o 
   9   4   9      718.44      714.11     30.26 o 
  10   4   9       28.89       70.73     22.02 o 
  11   4   9      816.27      907.97     69.91 o 
  12   4   9        2.71      -28.35     23.60 o 
  13   4   9      127.27      119.06     32.83 o 
  14   4   9       65.04       86.30     32.49 o 
   1   5   9     1503.80     1466.49     33.26 o 
   2   5   9      785.98      741.06     26.92 o 
   3   5   9      499.55      529.23     41.95 o 
   4   5   9      354.55      355.71     34.78 o 
   5   5   9       17.48        3.96     16.39 o 
   6   5   9      211.00      219.07     27.17 o 
   7   5   9      134.08      159.73     25.94 o 
   8   5   9      249.02      264.62     29.84 o 
   9   5   9      112.13      134.85     28.84 o 
  10   5   9      655.67      836.95     70.95 o 
  11   5   9      410.20      492.44     60.36 o 
  12   5   9       40.36       22.51     29.17 o 
  13   5   9        1.20       -2.69     30.52 o 
   0   6   9      279.85      330.58     47.31 o 
   1   6   9      326.55      399.09     32.19 o 
   2   6   9       19.13       16.52     18.23 o 
   3   6   9       26.79        4.72     20.95 o 
   4   6   9      215.53      240.41     45.27 o 
   5   6   9       67.81       48.44     24.63 o 
   6   6   9        3.37      -30.60     20.40 o 
   7   6   9      568.48      692.42     49.22 o 
   8   6   9       71.46       64.33     26.48 o 
   9   6   9      231.69      170.37     30.99 o 
  10   6   9        6.74      -37.63     25.08 o 
  11   6   9       27.32       12.53     30.01 o 
  12   6   9      102.36       91.96     42.44 o 
   1   7   9      184.01      212.02     37.74 o 
   2   7   9      352.72      428.67     65.83 o 
   3   7   9       31.89       23.79     24.22 o 
   4   7   9      598.77      737.96     52.66 o 
   5   7   9      329.78      423.04     43.46 o 
   6   7   9       54.33       -9.58     26.79 o 
   7   7   9        5.73      -35.37     24.49 o 
   8   7   9      280.19      323.66     41.48 o 
   9   7   9      146.48      161.68     42.94 o 
  10   7   9       77.15       40.27     38.78 o 
   0   8   9        0.24       11.74     40.36 o 
   1   8   9       75.43        2.36     31.22 o 
   2   8   9       70.36       55.97     29.04 o 
   3   8   9        0.10      -18.89     25.09 o 
   4   8   9      159.33      222.72     37.00 o 
   5   8   9      137.95      121.60     39.75 o 
   6   8   9        2.54      -21.61     29.77 o 
   7   8   9       18.74       -3.85     29.39 o 
   8   8   9       12.70        2.71     30.80 o 
   1   9   9       22.99       -7.03     36.16 o 
   2   9   9        3.19      -28.19     29.05 o 
   3   9   9       78.09       86.42     33.22 o 
   4   9   9       24.15      -40.76     27.17 o 
   0   0  10    24017.75    23013.36    270.74 o 
   1   0  10     2510.97     2651.12     39.01 o 
   2   0  10    11202.14    11580.70    180.40 o 
   3   0  10     6672.16     6972.84     73.75 o 
   4   0  10     1242.22     1046.48     21.74 o 
   5   0  10    10281.18    10854.95     97.88 o 
   6   0  10       24.00       20.80      9.45 o 
   7   0  10     1651.59     1694.99     31.48 o 
   8   0  10     2469.75     2412.56     48.94 o 
   9   0  10      219.98      221.78     29.22 o 
  10   0  10     1618.02     1583.56     61.88 o 
  11   0  10      140.46      189.90     62.85 o 
  12   0  10      123.52      123.45     65.25 o 
  13   0  10      207.22      158.25     67.50 o 
  14   0  10      157.28      190.20     79.20 o 
  15   0  10       46.94      -27.00     61.50 o 
  16   0  10        7.81      -46.65     62.25 o 
   1   1  10      859.44      817.89     14.47 o 
   2   1  10       66.47       66.27      7.86 o 
   3   1  10     1165.81     1046.94     18.40 o 
   4   1  10     2186.21     2301.66     28.55 o 
   5   1  10      540.90      574.24     15.87 o 
   6   1  10       54.82       70.23      8.78 o 
   7   1  10      176.74      178.21     15.80 o 
   8   1  10      959.03      974.24     20.96 o 
   9   1  10     1255.12     1218.42     29.61 o 
  10   1  10      115.64      123.59     20.98 o 
  11   1  10      927.95      940.63     44.67 o 
  12   1  10      104.72       76.35     38.56 o 
  13   1  10      188.81      226.93     52.49 o 
  14   1  10      193.28       96.05     45.63 o 
  15   1  10        0.14       -6.22     43.14 o 
  16   1  10       62.23       56.89     51.81 o 
   0   2  10    15285.30    15689.34    456.31 o 
   1   2  10       71.12       58.50      8.85 o 
   2   2  10     3343.07     3362.78     55.98 o 
   3   2  10     1973.23     2068.34     30.90 o 
   4   2  10     1413.11     1277.26     25.23 o 
   5   2  10     3945.32     3968.47     51.89 o 
   6   2  10     3295.83     3208.78     40.13 o 
   7   2  10      962.69      947.75     19.59 o 
   8   2  10      483.81      497.44     29.33 o 
   9   2  10       79.66       74.12     16.08 o 
  10   2  10      181.29      159.22     23.33 o 
  11   2  10      562.45      554.08     50.68 o 
  12   2  10      404.77      480.17     43.66 o 
  13   2  10       31.64      -25.21     35.60 o 
  14   2  10      149.05       74.86     48.78 o 
  15   2  10       13.68      -25.15     45.53 o 
   1   3  10      954.27      972.89     23.00 o 
   2   3  10      130.72      176.70     14.41 o 
   3   3  10     1702.56     1893.05     34.59 o 
   4   3  10        0.62      -11.16      7.44 o 
   5   3  10     1332.55     1421.14     39.35 o 
   6   3  10      119.11      120.61     13.12 o 
   7   3  10     1472.87     1479.93     50.32 o 
   8   3  10        0.15       -6.18     12.69 o 
   9   3  10      173.50      234.60     23.64 o 
  10   3  10      159.42      133.80     24.04 o 
  11   3  10      465.91      480.48     43.49 o 
  12   3  10        0.65       -9.97     23.24 o 
  13   3  10      127.54       49.07     29.40 o 
  14   3  10        9.48      -32.42     36.28 o 
  15   3  10      115.14      108.67     56.61 o 
   0   4  10       93.09       97.92     18.88 o 
   1   4  10     3850.81     3758.53     84.61 o 
   2   4  10     4198.26     4005.10     71.38 o 
   3   4  10        8.97       11.92     10.60 o 
   4   4  10     1662.06     1636.86     33.04 o 
   5   4  10       10.98       -4.81     12.96 o 
   6   4  10      444.03      479.45     29.10 o 
   7   4  10      164.15      198.07     22.51 o 
   8   4  10      243.31      217.25     22.79 o 
   9   4  10      294.39      303.56     27.82 o 
  10   4  10      351.86      368.19     51.25 o 
  11   4  10       18.65        0.08     24.65 o 
  12   4  10      132.24       94.95     31.03 o 
  13   4  10      411.69      491.81     54.31 o 
  14   4  10        2.86      -28.84     29.30 o 
   1   5  10        0.53       -3.00     11.39 o 
   2   5  10       23.68       18.30     13.63 o 
   3   5  10        1.28      -18.99     12.66 o 
   4   5  10       43.21       25.75     17.08 o 
   5   5  10      210.67      269.02     26.32 o 
   6   5  10        6.15      -13.89     15.87 o 
   7   5  10     2371.14     2391.69     51.46 o 
   8   5  10      137.29      136.96     23.78 o 
   9   5  10      373.30      504.79     42.79 o 
  10   5  10       51.52       78.72     30.21 o 
  11   5  10       12.21       31.90     27.73 o 
  12   5  10        2.28      -33.48     25.86 o 
  13   5  10       21.68       14.85     31.92 o 
   0   6  10     1984.95     2061.85     65.59 o 
   1   6  10     1240.85     1128.64     35.21 o 
   2   6  10      694.94      722.39     35.24 o 
   3   6  10      603.50      742.74     44.09 o 
   4   6  10      456.45      558.77     41.59 o 
   5   6  10       39.37       27.06     20.72 o 
   6   6  10       48.38       21.19     21.98 o 
   7   6  10       89.62       83.60     26.02 o 
   8   6  10       94.92       74.97     24.99 o 
   9   6  10      448.21      455.65     44.96 o 
  10   6  10      107.62       59.86     36.21 o 
  11   6  10       84.82       93.13     33.99 o 
  12   6  10       99.74       75.64     34.00 o 
   1   7  10       18.37      -18.04     21.06 o 
   2   7  10       13.60      -12.24     22.59 o 
   3   7  10        5.94       -7.06     22.86 o 
   4   7  10       61.28      -17.25     23.74 o 
   5   7  10        6.17        0.98     25.44 o 
   6   7  10        1.08      -36.10     24.07 o 
   7   7  10        0.57      -26.63     22.65 o 
   8   7  10      197.22      186.49     33.49 o 
   9   7  10       44.91       14.38     32.15 o 
  10   7  10       11.72      -17.87     34.52 o 
   0   8  10      734.24      686.60    144.60 o 
   1   8  10      106.06       86.97     28.64 o 
   2   8  10       52.14       52.19     30.67 o 
   3   8  10       21.61       46.91     29.48 o 
   4   8  10       18.45       -0.73     27.27 o 
   5   8  10       17.64      -13.39     24.66 o 
   6   8  10      143.70      157.31     38.09 o 
   7   8  10      135.72      160.51     35.53 o 
   8   8  10       19.13      -27.67     27.93 o 
   1   9  10        4.47      -43.13     28.76 o 
   2   9  10        7.61      -27.81     29.48 o 
   3   9  10        2.22      -39.81     26.54 o 
   1   1  11        0.12       -7.74      5.16 o 
   2   1  11      586.18      565.05     13.94 o 
   3   1  11      235.83      269.51     13.54 o 
   4   1  11      358.37      347.12     23.78 o 
   5   1  11     2316.87     2431.29     30.97 o 
   6   1  11     1058.45      979.35     17.68 o 
   7   1  11     1883.71     1938.91     26.17 o 
   8   1  11      161.90      179.15     17.20 o 
   9   1  11      107.04      143.80     18.02 o 
  10   1  11     1678.57     1724.05     48.31 o 
  11   1  11        0.08      -22.26     29.38 o 
  12   1  11      179.69      169.76     46.50 o 
  13   1  11        1.75        0.44     37.97 o 
  14   1  11      365.88      490.36    149.18 o 
  15   1  11       61.56       15.97     43.99 o 
  16   1  11      279.79      404.35     95.63 o 
   0   2  11      787.35      926.90     25.04 o 
   1   2  11     5026.93     5556.59    109.56 o 
   2   2  11     7038.86     7156.99    143.02 o 
   3   2  11     2179.59     2316.24     39.31 o 
   4   2  11      351.82      380.56     22.47 o 
   5   2  11        0.10      -11.20      8.17 o 
   6   2  11      462.66      456.19     14.24 o 
   7   2  11      712.42      685.54     19.94 o 
   8   2  11       64.67       49.85     12.87 o 
   9   2  11       12.50       -1.25     13.84 o 
  10   2  11       34.32       10.83     17.34 o 
  11   2  11      209.21      203.19     32.29 o 
  12   2  11      123.74      163.77     31.11 o 
  13   2  11       16.00      -14.02     34.88 o 
  14   2  11       12.24      -11.04     46.73 o 
  15   2  11        9.44        7.46     44.51 o 
   1   3  11     1040.23     1074.45     26.95 o 
   2   3  11       34.00       25.03      9.24 o 
   3   3  11      810.62      849.48     28.99 o 
   4   3  11     1426.52     1380.19     42.99 o 
   5   3  11       21.47        1.86     10.30 o 
   6   3  11      452.42      522.92     24.81 o 
   7   3  11       24.90       25.56     12.61 o 
   8   3  11     2262.62     2235.06     43.05 o 
   9   3  11      938.66      847.16     30.84 o 
  10   3  11        0.00       -6.15     17.60 o 
  11   3  11      199.57      254.18     36.03 o 
  12   3  11     1069.82     1026.62     47.25 o 
  13   3  11        5.37      -34.48     24.04 o 
  14   3  11       84.84       92.94     52.65 o 
  15   3  11       12.91      -32.03     45.59 o 
   0   4  11     2377.51     2321.16     79.80 o 
   1   4  11       57.92       63.87     12.47 o 
   2   4  11      503.50      524.70     20.97 o 
   3   4  11       23.29       18.91     10.77 o 
   4   4  11     2749.38     2661.81     69.53 o 
   5   4  11      294.02      354.86     23.38 o 
   6   4  11       11.24       13.89     14.65 o 
   7   4  11      904.25      781.26     39.75 o 
   8   4  11      399.09      476.12     33.93 o 
   9   4  11      201.95      239.84     28.01 o 
  10   4  11       62.99       97.92     25.06 o 
  11   4  11      194.86      167.93     34.19 o 
  12   4  11      115.29      106.97     33.47 o 
  13   4  11        0.03      -14.19     26.50 o 
  14   4  11       24.82       16.33     30.91 o 
   1   5  11        1.65       -6.42     12.14 o 
   2   5  11      223.11      239.93     19.66 o 
   3   5  11        5.87      -20.64     14.17 o 
   4   5  11       44.21       -0.35     15.79 o 
   5   5  11     1035.62      961.96     32.86 o 
   6   5  11      777.40      756.27     35.87 o 
   7   5  11      662.60      758.25     39.76 o 
   8   5  11       22.90       -0.23     17.41 o 
   9   5  11        0.47      -18.59     19.34 o 
  10   5  11      582.35      696.54     53.28 o 
  11   5  11       36.17       39.38     28.69 o 
  12   5  11       29.08       17.16     30.24 o 
  13   5  11       75.14       67.56     33.79 o 
   0   6  11     2459.42     2465.98    100.77 o 
   1   6  11      170.67      224.06     24.77 o 
   2   6  11      168.67      160.40     38.48 o 
   3   6  11        1.73      -21.05     18.20 o 
   4   6  11      431.04      560.39     39.95 o 
   5   6  11      548.04      664.92     43.58 o 
   6   6  11      454.90      479.85     39.12 o 
   7   6  11      104.70       99.26     25.73 o 
   8   6  11      147.38      125.83     28.56 o 
   9   6  11       24.39       15.57     27.40 o 
  10   6  11      211.64      283.72     46.61 o 
  11   6  11      252.00      258.28     42.06 o 
  12   6  11        2.00      -11.52     30.47 o 
   1   7  11       46.60       33.79     23.19 o 
   2   7  11        8.79       -7.71     20.72 o 
   3   7  11      104.04      133.59     28.87 o 
   4   7  11       59.12       57.85     26.79 o 
   5   7  11      124.92      104.82     29.65 o 
   6   7  11       44.80       -0.42     23.82 o 
   7   7  11      132.72      151.00     32.61 o 
   8   7  11      170.98       76.65     28.49 o 
   9   7  11        9.45       -8.20     34.74 o 
  10   7  11       74.31      124.11     42.65 o 
   0   8  11        0.00      -18.18     39.13 o 
   1   8  11       42.95       -2.15     28.74 o 
   2   8  11      868.53      915.96     64.16 o 
   3   8  11       88.13       88.78     29.55 o 
   4   8  11       13.06       -4.20     25.24 o 
   5   8  11        2.80      -34.78     23.19 o 
   6   8  11      327.42      361.80     41.88 o 
   7   8  11        5.55      -23.64     27.44 o 
   1   9  11        0.07      -45.57     30.38 o 
   2   9  11        0.00      -43.50     29.00 o 
   3   9  11       34.76        5.55     31.64 o 
   0   0  12       64.12       -1.93     19.65 o 
   1   0  12    33470.25    33616.59    271.65 o 
   2   0  12      237.01      286.57     22.13 o 
   3   0  12      199.34      202.26     15.64 o 
   4   0  12     8240.27     8037.94     85.75 o 
   5   0  12      394.30      400.97     18.35 o 
   6   0  12       83.47       85.39     13.34 o 
   7   0  12        5.51       -3.47      9.45 o 
   8   0  12      717.94      706.73     27.47 o 
   9   0  12      733.97      636.82     44.92 o 
  10   0  12      667.88      743.93     96.45 o 
  11   0  12      140.81      161.25     63.15 o 
  12   0  12        3.54      -46.05     45.45 o 
  13   0  12        0.47       22.20     55.80 o 
  14   0  12        2.84       32.10     57.60 o 
  15   0  12      774.01      991.35    139.65 o 
  16   0  12       49.53       62.85     76.35 o 
   1   1  12       39.58       52.00      7.96 o 
   2   1  12     2131.63     2185.29     30.66 o 
   3   1  12       85.97      105.77     10.39 o 
   4   1  12      796.40      742.28     17.21 o 
   5   1  12     1002.65     1014.86     23.93 o 
   6   1  12      190.04      239.83     13.32 o 
   7   1  12      964.78      931.91     22.61 o 
   8   1  12      210.20      245.85     20.44 o 
   9   1  12        8.66       -6.59     12.50 o 
  10   1  12      949.00      827.59     28.45 o 
  11   1  12      146.71      169.30     37.42 o 
  12   1  12      471.75      539.95     68.70 o 
  13   1  12        1.37       -6.19     37.92 o 
  14   1  12       72.41       29.34     46.92 o 
  15   1  12      102.03       87.27     72.00 o 
   0   2  12      177.40      165.49     16.85 o 
   1   2  12     7592.99     7970.28     92.45 o 
   2   2  12     1631.70     1492.21     21.86 o 
   3   2  12     2129.87     2339.06     41.59 o 
   4   2  12      969.31      998.89     24.43 o 
   5   2  12      647.10      638.31     23.97 o 
   6   2  12     1016.85      886.07     22.32 o 
   7   2  12      376.56      407.48     22.63 o 
   8   2  12       50.46       37.70     12.97 o 
   9   2  12        4.98      -18.83     12.55 o 
  10   2  12      127.83       96.08     22.07 o 
  11   2  12      164.47      193.29     32.78 o 
  12   2  12       51.56       27.78     33.72 o 
  13   2  12      752.75      688.21     79.75 o 
  14   2  12        1.29      -12.27     39.19 o 
  15   2  12      125.89       98.50     55.16 o 
   1   3  12      699.80      762.80     19.75 o 
   2   3  12       65.99       67.34     10.50 o 
   3   3  12      953.32      949.58     30.27 o 
   4   3  12       85.10      106.39     14.26 o 
   5   3  12      189.50      159.63     16.10 o 
   6   3  12      505.11      548.22     21.17 o 
   7   3  12       13.74        9.06     12.92 o 
   8   3  12      412.42      541.45     29.82 o 
   9   3  12       82.85       92.06     20.19 o 
  10   3  12       57.02       63.01     22.04 o 
  11   3  12      435.17      414.13     41.89 o 
  12   3  12       27.83       38.30     27.12 o 
  13   3  12       51.03        5.77     35.55 o 
  14   3  12      122.00       97.31     43.78 o 
  15   3  12       67.44       95.28     55.29 o 
   0   4  12      505.34      538.78     40.91 o 
   1   4  12      361.09      401.60     19.43 o 
   2   4  12     1849.37     1763.09     47.55 o 
   3   4  12      372.71      404.35     24.51 o 
   4   4  12      109.77      133.26     17.73 o 
   5   4  12       76.84       95.34     16.69 o 
   6   4  12     1154.30     1080.42     30.14 o 
   7   4  12       84.81       65.60     18.30 o 
   8   4  12      143.89      161.07     22.55 o 
   9   4  12      311.14      329.92     38.47 o 
  10   4  12        1.56      -24.67     20.37 o 
  11   4  12      342.54      445.55     57.24 o 
  12   4  12       45.28       47.36     30.16 o 
  13   4  12       96.82      104.17     34.78 o 
  14   4  12       18.72      -15.11     34.96 o 
   1   5  12      484.86      514.93     23.66 o 
   2   5  12        0.24      -15.54     12.42 o 
   3   5  12     1017.19     1010.32     30.70 o 
   4   5  12      746.85      794.81     31.25 o 
   5   5  12      334.02      329.02     28.49 o 
   6   5  12      632.02      714.93     35.74 o 
   7   5  12      206.70      236.29     27.28 o 
   8   5  12      143.73      118.61     23.33 o 
   9   5  12      181.22      179.28     40.43 o 
  10   5  12      367.16      463.14     40.45 o 
  11   5  12      284.83      240.59     39.59 o 
  12   5  12        0.03        4.10     29.15 o 
  13   5  12      120.24       76.66     35.26 o 
   0   6  12      904.28      937.05     59.40 o 
   1   6  12       59.56       86.50     23.49 o 
   2   6  12        0.07      -25.74     18.10 o 
   3   6  12      100.87       67.71     29.68 o 
   4   6  12      453.26      453.97     43.52 o 
   5   6  12      670.37      736.98     45.49 o 
   6   6  12        5.42      -14.88     20.89 o 
   7   6  12        9.93      -26.35     21.18 o 
   8   6  12      468.89      571.15     44.81 o 
   9   6  12       68.39       95.98     30.87 o 
  10   6  12       21.94        5.89     43.71 o 
  11   6  12        5.16       13.47     31.23 o 
  12   6  12        5.49       23.74     32.41 o 
   1   7  12        6.69      -14.83     20.77 o 
   2   7  12      100.51      123.88     31.57 o 
   3   7  12       84.61      114.03     27.26 o 
   4   7  12       56.93       49.39     26.92 o 
   5   7  12       37.32       44.25     27.15 o 
   6   7  12       23.80        1.18     24.94 o 
   7   7  12      120.57      118.81     31.65 o 
   8   7  12       20.65      -16.23     26.07 o 
   9   7  12       33.47       28.81     36.21 o 
  10   7  12       39.87       34.52     35.66 o 
   0   8  12       10.89       -9.73     42.69 o 
   1   8  12        3.54       11.69     28.03 o 
   2   8  12       30.17       17.23     30.48 o 
   3   8  12       54.37       45.85     28.11 o 
   4   8  12      235.97      179.56     39.05 o 
   5   8  12        0.77      -34.32     22.88 o 
   6   8  12       11.58       -9.09     27.91 o 
   7   8  12       45.67       29.13     30.49 o 
   1   9  12        0.89      -45.56     30.37 o 
   2   9  12       22.77      -16.59     31.69 o 
   1   1  13     2224.20     2101.67     29.47 o 
   2   1  13     1813.60     1898.49     24.19 o 
   3   1  13     5541.97     5623.47     63.24 o 
   4   1  13      633.24      592.95     16.07 o 
   5   1  13     9344.75     9302.38     74.80 o 
   6   1  13       27.29       23.31      9.52 o 
   7   1  13      690.46      639.95     18.64 o 
   8   1  13       23.78       36.32     13.33 o 
   9   1  13      683.39      717.52     25.69 o 
  10   1  13      232.62      288.76     28.48 o 
  11   1  13      106.31       24.59     36.03 o 
  12   1  13       12.89      -38.90     30.94 o 
  13   1  13      160.46      158.67     51.05 o 
  14   1  13        0.74      -24.45     38.59 o 
  15   1  13       14.88      -54.02     45.11 o 
   0   2  13      139.32      142.01     15.92 o 
   1   2  13     3196.15     3035.30     40.74 o 
   2   2  13     2209.07     2381.56     29.23 o 
   3   2  13     1706.86     1592.32     45.54 o 
   4   2  13      396.36      369.25     26.12 o 
   5   2  13      135.36      115.09     13.62 o 
   6   2  13      484.26      453.03     19.38 o 
   7   2  13       24.95       22.46     11.41 o 
   8   2  13      115.41      126.20     16.93 o 
   9   2  13       34.31       35.26     16.06 o 
  10   2  13        2.36      -19.35     14.72 o 
  11   2  13      519.46      549.74     56.82 o 
  12   2  13       74.49       35.95     34.42 o 
  13   2  13       98.13      168.46     82.65 o 
  14   2  13        9.29      -12.53     36.22 o 
  15   2  13        5.07      -61.09     40.72 o 
   1   3  13     3855.12     4060.61    117.41 o 
   2   3  13       82.50       73.58     11.10 o 
   3   3  13     2329.88     2149.97     61.01 o 
   4   3  13      267.51      259.74     18.58 o 
   5   3  13       42.68       18.72     11.66 o 
   6   3  13        4.56       -1.07     10.89 o 
   7   3  13     2944.22     2930.84     72.58 o 
   8   3  13       50.75       39.76     16.12 o 
   9   3  13      450.87      515.45     32.65 o 
  10   3  13       72.65      102.92     23.67 o 
  11   3  13      393.38      518.87     63.23 o 
  12   3  13       19.34        4.70     31.10 o 
  13   3  13        6.99      -32.78     32.72 o 
  14   3  13       64.51       12.66     37.25 o 
   0   4  13     1962.03     2218.82    157.42 o 
   1   4  13      134.46       99.26     14.05 o 
   2   4  13      246.77      258.18     21.67 o 
   3   4  13     2262.83     2297.76     46.25 o 
   4   4  13      472.73      591.93     29.41 o 
   5   4  13      622.61      662.63     26.40 o 
   6   4  13       13.94        0.12     14.46 o 
   7   4  13      639.52      713.45     42.63 o 
   8   4  13      901.77      879.56     31.89 o 
   9   4  13      262.50      312.73     35.29 o 
  10   4  13       16.43       -5.97     20.84 o 
  11   4  13       95.13       69.88     29.44 o 
  12   4  13        5.98       19.16     28.29 o 
  13   4  13      240.23      196.67     48.59 o 
  14   4  13        1.27      -25.30     37.10 o 
   1   5  13      335.73      352.82     25.15 o 
   2   5  13       59.12       50.94     16.69 o 
   3   5  13     1323.18     1276.27     37.19 o 
   4   5  13      103.91       83.46     18.99 o 
   5   5  13      982.20      953.76     59.27 o 
   6   5  13      857.63      877.72     34.87 o 
   7   5  13      170.09      162.16     35.04 o 
   8   5  13      335.39      285.01     28.75 o 
   9   5  13        9.66       22.40     21.06 o 
  10   5  13       45.58       17.14     27.15 o 
  11   5  13       61.08       44.42     30.01 o 
  12   5  13       58.06       24.62     31.16 o 
  13   5  13       70.51       45.58     37.32 o 
   0   6  13       24.98       32.74     27.41 o 
   1   6  13       90.70       64.80     20.97 o 
   2   6  13       66.92       39.43     20.26 o 
   3   6  13       78.49       24.00     20.65 o 
   4   6  13       63.75       62.52     22.17 o 
   5   6  13        3.01      -16.50     18.80 o 
   6   6  13      349.98      346.15     32.98 o 
   7   6  13        2.42       18.58     22.15 o 
   8   6  13       43.57       22.92     23.50 o 
   9   6  13       34.76      -30.09     23.98 o 
  10   6  13      159.89      190.73     44.60 o 
  11   6  13      516.58      626.20     57.95 o 
   1   7  13      542.37      534.63     59.27 o 
   2   7  13      317.80      344.56     36.35 o 
   3   7  13       23.74       11.85     22.43 o 
   4   7  13      235.83      295.48     36.48 o 
   5   7  13      114.67       85.61     28.71 o 
   6   7  13      409.90      452.36     51.10 o 
   7   7  13        0.03      -10.14     24.59 o 
   8   7  13      256.44      204.93     35.58 o 
   9   7  13      123.28       85.90     40.71 o 
   0   8  13       12.00      -22.80     40.37 o 
   1   8  13       27.96        7.42     30.55 o 
   2   8  13       83.00       60.87     32.62 o 
   3   8  13      103.01       50.32     31.34 o 
   4   8  13       53.93       25.52     26.99 o 
   5   8  13        2.35      -30.84     30.17 o 
   6   8  13       25.55       -3.32     29.16 o 
   7   8  13       58.24       27.29     31.62 o 
   0   0  14    13485.11    13227.38    182.61 o 
   1   0  14    10306.81    11119.79    113.50 o 
   2   0  14       76.08       56.44     11.38 o 
   3   0  14        7.72        2.43      9.76 o 
   4   0  14     4766.21     4610.00     60.78 o 
   5   0  14      232.84      256.19     27.16 o 
   6   0  14      351.24      349.18     18.47 o 
   7   0  14      490.85      437.84     37.22 o 
   8   0  14     1168.37     1148.57     46.45 o 
   9   0  14     1137.60     1084.76     46.74 o 
  10   0  14        3.32      -26.35     23.50 o 
  11   0  14      493.73      475.80     90.30 o 
  12   0  14       63.34       29.55     54.75 o 
  13   0  14       48.96       14.85     56.25 o 
  14   0  14      334.71      430.65    102.90 o 
  15   0  14      314.93      464.85    111.75 o 
   1   1  14     2300.81     2371.97     29.69 o 
   2   1  14      821.76      861.88     16.48 o 
   3   1  14      332.22      387.42     19.75 o 
   4   1  14     1291.70     1227.07     23.22 o 
   5   1  14      177.84      222.19     14.92 o 
   6   1  14     2316.37     2159.89     32.06 o 
   7   1  14       10.01        9.61      9.54 o 
   8   1  14      656.37      638.73     30.35 o 
   9   1  14       66.72       60.29     18.76 o 
  10   1  14      102.26      127.63     23.36 o 
  11   1  14      131.49       40.63     47.12 o 
  12   1  14       26.21        5.09     35.64 o 
  13   1  14      150.31       86.77     47.40 o 
  14   1  14        1.37       10.85     44.17 o 
  15   1  14       94.61       47.87     63.08 o 
   0   2  14      191.65      215.23     19.05 o 
   1   2  14     3530.49     3888.61     52.96 o 
   2   2  14     3279.69     3301.00     42.81 o 
   3   2  14      310.80      344.04     24.36 o 
   4   2  14      197.41      224.60     16.82 o 
   5   2  14     2619.23     2585.43     39.15 o 
   6   2  14     1015.12      970.71     24.50 o 
   7   2  14      271.98      318.65     23.32 o 
   8   2  14      411.18      476.26     24.83 o 
   9   2  14       21.01       -0.54     15.59 o 
  10   2  14      578.81      669.04     41.03 o 
  11   2  14       78.71       89.59     43.41 o 
  12   2  14      246.43      242.57     48.40 o 
  13   2  14      568.17      552.91     77.36 o 
  14   2  14       55.12       17.86     42.45 o 
  15   2  14        9.84       12.32     53.10 o 
   1   3  14     1025.52     1130.78     31.94 o 
   2   3  14      561.31      537.19     20.36 o 
   3   3  14      197.61      186.77     17.13 o 
   4   3  14       38.36       20.65     12.06 o 
   5   3  14       22.81       33.89     12.50 o 
   6   3  14      123.34      142.54     17.06 o 
   7   3  14      166.65      229.42     20.94 o 
   8   3  14       22.40       -0.52     14.89 o 
   9   3  14       68.24      107.91     21.11 o 
  10   3  14       50.94       53.29     22.11 o 
  11   3  14      260.30      205.15     65.24 o 
  12   3  14       45.84        6.01     32.49 o 
  13   3  14        9.11      -37.34     30.75 o 
  14   3  14       13.15       19.35     37.93 o 
   0   4  14      108.92      103.44     22.69 o 
   1   4  14      594.03      678.65     25.62 o 
   2   4  14     3294.95     3102.29     97.10 o 
   3   4  14      823.59      762.59     37.95 o 
   4   4  14        4.28        0.07     13.12 o 
   5   4  14        2.68      -13.19     13.60 o 
   6   4  14        0.80      -20.12     13.41 o 
   7   4  14        9.25       -2.91     15.42 o 
   8   4  14      168.74      173.18     24.05 o 
   9   4  14      326.13      490.16     37.24 o 
  10   4  14        1.37      -22.68     20.31 o 
  11   4  14       71.91       77.97     30.80 o 
  12   4  14      254.57      245.51     50.44 o 
  13   4  14       31.82       28.13     36.52 o 
   1   5  14      204.91      239.75     22.77 o 
   2   5  14       24.84       14.11     15.43 o 
   3   5  14      175.34      158.49     25.89 o 
   4   5  14      289.49      329.95     26.16 o 
   5   5  14      553.10      631.02     33.93 o 
   6   5  14       79.33       81.57     22.20 o 
   7   5  14        0.23       -7.78     18.55 o 
   8   5  14      122.19      126.05     24.01 o 
   9   5  14      224.92      292.12     33.51 o 
  10   5  14      119.89      107.81     33.10 o 
  11   5  14       28.95       13.21     29.25 o 
  12   5  14       73.95       58.03     35.55 o 
   0   6  14     3115.71     3075.53    132.42 o 
   1   6  14       28.53       40.02     20.05 o 
   2   6  14        2.62      -24.11     18.16 o 
   3   6  14       57.58       41.70     20.84 o 
   4   6  14      530.46      555.35     37.56 o 
   5   6  14       43.54       42.42     21.74 o 
   6   6  14      128.24       67.05     24.29 o 
   7   6  14      207.66      236.97     30.21 o 
   8   6  14        6.66      -23.16     21.86 o 
   9   6  14      253.75      315.51     52.74 o 
  10   6  14       56.39       56.09     35.98 o 
  11   6  14       31.56       -5.26     31.90 o 
   1   7  14       83.39      116.00     30.48 o 
   2   7  14        6.84        2.02     26.32 o 
   3   7  14      570.06      593.65     49.99 o 
   4   7  14        0.04      -33.87     22.58 o 
   5   7  14       23.48        4.03     23.99 o 
   6   7  14        8.80      -22.72     23.81 o 
   7   7  14        0.01      -29.85     24.98 o 
   8   7  14        8.25        2.55     27.11 o 
   9   7  14        2.46      -19.30     27.72 o 
   0   8  14      197.58      146.94     52.23 o 
   1   8  14       90.32       34.17     30.64 o 
   2   8  14      296.77      335.63     45.23 o 
   3   8  14       72.20       45.08     32.21 o 
   4   8  14       83.42       18.70     30.08 o 
   5   8  14      148.93      153.54     36.08 o 
   6   8  14       45.99       -6.67     29.69 o 
   1   1  15      271.74      268.61     14.35 o 
   2   1  15     1252.82     1280.56     20.93 o 
   3   1  15      443.38      385.42     17.75 o 
   4   1  15      497.91      481.72     15.72 o 
   5   1  15        0.30       -6.24      8.70 o 
   6   1  15      535.57      508.65     25.02 o 
   7   1  15     1351.96     1294.03     26.21 o 
   8   1  15      232.77      245.48     26.38 o 
   9   1  15      105.84      141.46     23.90 o 
  10   1  15      679.81      677.75     40.48 o 
  11   1  15      194.51      264.62     44.77 o 
  12   1  15      248.47      272.44     59.42 o 
  13   1  15        8.71       -2.19     41.60 o 
  14   1  15      306.87      324.59     69.26 o 
  15   1  15       43.38       -0.12     52.02 o 
   0   2  15      765.21      762.67     32.24 o 
   1   2  15     2272.05     2055.50     29.27 o 
   2   2  15      104.73      138.31     13.66 o 
   3   2  15     1247.35     1295.59     27.39 o 
   4   2  15      228.98      242.62     17.95 o 
   5   2  15     1082.48     1022.57     31.28 o 
   6   2  15     1734.03     1741.58     33.07 o 
   7   2  15     1368.96     1267.38     29.00 o 
   8   2  15       27.24       35.63     16.33 o 
   9   2  15       54.62       49.37     21.06 o 
  10   2  15        5.55       -8.95     17.75 o 
  11   2  15      601.95      588.66     59.67 o 
  12   2  15        2.45      -26.98     31.11 o 
  13   2  15        0.38      -24.86     29.34 o 
  14   2  15       53.35       21.99     45.55 o 
   1   3  15     1163.17     1163.60     40.19 o 
   2   3  15      238.30      234.71     18.66 o 
   3   3  15       81.87       88.40     14.44 o 
   4   3  15        1.11      -15.67     10.44 o 
   5   3  15       96.12      124.82     16.02 o 
   6   3  15      420.01      537.36     39.25 o 
   7   3  15      162.32      180.53     21.54 o 
   8   3  15      832.24      844.92     29.49 o 
   9   3  15     2396.86     2333.97     59.95 o 
  10   3  15      244.51      271.96     28.13 o 
  11   3  15       82.33       86.30     33.16 o 
  12   3  15      425.70      573.08     62.43 o 
  13   3  15       66.64       98.17     41.57 o 
  14   3  15       47.28       53.00     41.72 o 
   0   4  15      111.42      120.04     22.00 o 
   1   4  15     1254.38     1263.52     34.53 o 
   2   4  15     1125.87     1123.08     39.31 o 
   3   4  15      195.17      173.88     29.37 o 
   4   4  15     1111.45      991.78     39.42 o 
   5   4  15      893.15      856.39     32.63 o 
   6   4  15     1253.89     1061.19     38.75 o 
   7   4  15      850.90      853.90     31.66 o 
   8   4  15      215.94      256.03     27.17 o 
   9   4  15        9.97      -13.39     19.94 o 
  10   4  15       99.63       93.61     26.43 o 
  11   4  15      118.86      124.79     32.89 o 
  12   4  15      111.17       75.52     39.12 o 
  13   4  15        0.55      -44.86     34.26 o 
   1   5  15        5.76      -12.55     14.34 o 
   2   5  15      105.42      119.49     20.31 o 
   3   5  15      180.87      171.04     22.00 o 
   4   5  15      217.47      233.14     24.60 o 
   5   5  15      571.02      549.36     50.33 o 
   6   5  15       79.75       50.98     20.37 o 
   7   5  15        1.94      -22.61     18.13 o 
   8   5  15      445.42      510.82     36.16 o 
   9   5  15       67.73       34.00     23.61 o 
  10   5  15      178.23      202.80     37.21 o 
  11   5  15      172.48      146.34     38.19 o 
  12   5  15       83.39       31.14     40.85 o 
   0   6  15     2318.39     2267.96    136.07 o 
   1   6  15       70.17       55.55     23.48 o 
   2   6  15       94.48       48.16     22.00 o 
   3   6  15      109.90      112.49     23.98 o 
   4   6  15       37.13       -3.37     19.66 o 
   5   6  15      116.53      127.09     25.88 o 
   6   6  15      474.00      539.53     40.56 o 
   7   6  15      178.50      149.63     27.69 o 
   8   6  15        0.90      -31.51     21.01 o 
   9   6  15      154.07      164.27     47.76 o 
  10   6  15        8.96      -30.84     32.75 o 
  11   6  15        7.34      -21.45     30.15 o 
   1   7  15        3.37      -28.72     25.10 o 
   2   7  15       18.69        1.29     27.03 o 
   3   7  15      302.43      331.57     41.99 o 
   4   7  15      179.00      243.54     33.96 o 
   5   7  15      160.29      179.97     33.42 o 
   6   7  15      276.03      339.90     38.97 o 
   7   7  15       98.37      120.48     32.32 o 
   8   7  15       33.56       38.44     29.48 o 
   9   7  15       48.78       27.15     31.52 o 
   0   8  15        0.85       28.79     44.07 o 
   1   8  15       47.39       63.49     33.48 o 
   2   8  15       80.37       61.14     34.95 o 
   3   8  15      164.95      139.95     46.94 o 
   4   8  15      198.56      136.64     37.43 o 
   5   8  15       72.27       51.94     35.95 o 
   6   8  15       24.19       10.85     31.03 o 
   0   0  16        9.66       28.35     17.00 o 
   1   0  16     2566.84     2590.29     46.60 o 
   2   0  16     1771.93     1531.30     34.39 o 
   3   0  16      351.74      336.32     23.99 o 
   4   0  16      574.61      640.65     28.25 o 
   5   0  16       24.58       34.19     15.31 o 
   6   0  16     1381.06     1306.79     38.75 o 
   7   0  16       24.67      -11.61     14.42 o 
   8   0  16     1894.47     1633.08     86.93 o 
   9   0  16      166.36      186.44     56.82 o 
  10   0  16     1252.71     1143.13     60.89 o 
  11   0  16       60.51       46.35     56.55 o 
  12   0  16      252.30      151.65     69.75 o 
  13   0  16       17.36      -26.25     51.75 o 
  14   0  16       11.63      -52.20     59.70 o 
  15   0  16       20.09      -33.60     63.60 o 
   1   1  16      239.89      299.90     16.98 o 
   2   1  16      100.73       90.24     10.05 o 
   3   1  16     1025.15      931.39     21.20 o 
   4   1  16       27.56       31.66      9.87 o 
   5   1  16      546.41      484.71     17.93 o 
   6   1  16        0.23      -13.89      9.26 o 
   7   1  16        1.69       13.00     12.25 o 
   8   1  16        1.65      -15.49     15.27 o 
   9   1  16      492.31      493.21     37.08 o 
  10   1  16       95.26      105.25     24.79 o 
  11   1  16      816.68      937.65     72.09 o 
  12   1  16        6.47      -20.90     38.68 o 
  13   1  16      134.84       62.85     44.66 o 
  14   1  16       22.33        8.10     48.63 o 
  15   1  16        0.52      -27.53     52.50 o 
   0   2  16      244.69      199.34     22.86 o 
   1   2  16      145.49      146.62     12.93 o 
   2   2  16      330.79      393.63     22.63 o 
   3   2  16      901.97      910.16     33.31 o 
   4   2  16     1792.48     1665.71     43.75 o 
   5   2  16        1.04       -7.40     10.48 o 
   6   2  16     1425.45     1384.27     35.65 o 
   7   2  16      298.03      298.65     21.70 o 
   8   2  16      543.01      518.08     36.68 o 
   9   2  16       23.66       12.12     19.92 o 
  10   2  16       92.88       85.94     23.86 o 
  11   2  16       13.91      -11.73     29.34 o 
  12   2  16      488.06      485.24     80.61 o 
  13   2  16       26.08       13.39     34.91 o 
  14   2  16       30.31       33.83     51.86 o 
   1   3  16       24.81       18.83     11.38 o 
   2   3  16       79.98       97.65     16.73 o 
   3   3  16       33.62       23.16     12.02 o 
   4   3  16       14.94      -16.23     10.82 o 
   5   3  16      107.74      172.78     18.79 o 
   6   3  16       13.48       32.37     14.43 o 
   7   3  16      128.01      130.87     19.36 o 
   8   3  16       58.16       69.81     18.77 o 
   9   3  16       53.33       44.67     19.57 o 
  10   3  16      138.56      178.91     30.08 o 
  11   3  16       76.83       46.63     34.38 o 
  12   3  16       36.12       -4.75     32.63 o 
  13   3  16       37.46       19.34     37.77 o 
  14   3  16       30.85        9.12     39.70 o 
   0   4  16     2940.23     2783.14    147.02 o 
   1   4  16      891.96      794.60     33.25 o 
   2   4  16      145.81      166.24     19.76 o 
   3   4  16      695.21      651.95     27.28 o 
   4   4  16      208.32      208.70     21.80 o 
   5   4  16        0.38      -20.39     13.59 o 
   6   4  16      586.45      662.58     33.66 o 
   7   4  16       16.47      -19.31     15.51 o 
   8   4  16      743.14      813.55     33.93 o 
   9   4  16       27.87       22.48     21.22 o 
  10   4  16       26.21       -8.77     22.13 o 
  11   4  16       93.64       69.71     37.50 o 
  12   4  16        5.47      -18.67     32.89 o 
  13   4  16      111.64       50.33     42.24 o 
   1   5  16        0.40      -21.42     15.81 o 
   2   5  16       28.49        9.60     16.04 o 
   3   5  16      125.13      137.25     21.25 o 
   4   5  16        8.02      -11.98     15.91 o 
   5   5  16        2.93        7.72     17.02 o 
   6   5  16      138.89      116.71     21.36 o 
   7   5  16        1.24      -27.59     18.39 o 
   8   5  16      332.63      389.50     47.17 o 
   9   5  16        1.28      -22.19     21.94 o 
  10   5  16      220.84      267.93     39.91 o 
  11   5  16        6.01      -12.30     28.69 o 
  12   5  16      139.81      165.16     49.01 o 
   0   6  16        0.04       30.12     29.28 o 
   1   6  16      372.37      333.11     34.26 o 
   2   6  16      526.53      565.22     39.50 o 
   3   6  16      293.79      317.11     35.78 o 
   4   6  16      229.51      229.25     32.43 o 
   5   6  16      150.54      119.27     25.19 o 
   6   6  16      199.32      202.53     28.58 o 
   7   6  16       32.48       -5.91     21.57 o 
   8   6  16        5.91      -14.72     21.63 o 
   9   6  16        8.90       -8.55     24.78 o 
  10   6  16      385.95      373.09     50.86 o 
   1   7  16        6.64       -7.04     27.29 o 
   2   7  16      256.51      224.39     45.23 o 
   3   7  16       46.42       45.76     30.43 o 
   4   7  16       33.68        8.12     30.45 o 
   5   7  16        0.28      -36.47     24.32 o 
   6   7  16      194.65      210.57     36.19 o 
   7   7  16        6.10      -32.47     25.76 o 
   8   7  16        0.39      -18.63     27.15 o 
   0   8  16        8.37      -23.70     44.71 o 
   1   8  16       23.35       27.13     32.71 o 
   2   8  16       86.07       48.03     34.80 o 
   3   8  16       17.27       21.76     32.19 o 
   4   8  16      106.98       86.39     36.12 o 
   5   8  16        2.15      -19.54     32.61 o 
   1   1  17     1518.11     1435.42     24.88 o 
   2   1  17      172.99      246.80     16.99 o 
   3   1  17     2108.09     2145.11     32.88 o 
   4   1  17     2002.48     1959.78     31.79 o 
   5   1  17     1295.50     1140.35     24.88 o 
   6   1  17      338.82      393.75     23.10 o 
   7   1  17     2199.59     2006.04     36.09 o 
   8   1  17     1663.03     1720.47     51.93 o 
   9   1  17     1394.77     1285.86     42.05 o 
  10   1  17        7.27      -16.17     19.05 o 
  11   1  17      180.51      210.46     44.04 o 
  12   1  17       15.01      -36.79     37.95 o 
  13   1  17        0.15      -31.96     38.91 o 
  14   1  17       85.38       72.59     53.86 o 
   0   2  17     2714.41     2528.31     69.85 o 
   1   2  17       23.88       26.26      9.86 o 
   2   2  17     2402.42     2486.58     42.76 o 
   3   2  17     1246.76     1213.17     28.01 o 
   4   2  17     1165.00     1175.30     27.98 o 
   5   2  17        4.93        4.47     11.63 o 
   6   2  17      188.96      280.88     21.31 o 
   7   2  17       89.97       75.56     16.26 o 
   8   2  17        1.50       -5.27     18.20 o 
   9   2  17      305.12      413.75     51.31 o 
  10   2  17        1.64      -17.59     18.43 o 
  11   2  17        0.93      -40.70     27.13 o 
  12   2  17        4.08      -11.44     33.21 o 
  13   2  17        5.52      -27.07     33.13 o 
  14   2  17       68.42      117.72     54.87 o 
   1   3  17      214.91      237.88     19.22 o 
   2   3  17      191.89      205.37     18.98 o 
   3   3  17      171.43      120.65     16.65 o 
   4   3  17      165.89      139.43     18.08 o 
   5   3  17     4261.78     4396.45     93.32 o 
   6   3  17     6693.15     6933.96    167.19 o 
   7   3  17     2156.52     1936.87     44.28 o 
   8   3  17     1395.32     1218.59     54.17 o 
   9   3  17       60.80       32.31     21.45 o 
  10   3  17      144.53      244.05     31.62 o 
  11   3  17        0.08      -12.14     31.27 o 
  12   3  17       38.93        7.49     35.69 o 
  13   3  17       41.02       53.14     40.70 o 
   0   4  17     3289.98     3437.91    177.78 o 
   1   4  17       38.06       45.08     17.55 o 
   2   4  17     1331.92     1276.81     41.24 o 
   3   4  17      489.34      505.91     27.53 o 
   4   4  17       26.13       15.63     15.33 o 
   5   4  17      227.75      230.99     23.18 o 
   6   4  17        4.49      -11.91     15.68 o 
   7   4  17       27.29       -1.32     16.72 o 
   8   4  17      110.64      117.46     24.14 o 
   9   4  17        7.41       -0.09     21.59 o 
  10   4  17      201.74      251.07     35.02 o 
  11   4  17      187.07      128.91     42.79 o 
  12   4  17        3.94      -26.04     34.91 o 
  13   4  17       68.36       31.26     46.33 o 
   1   5  17       54.62       19.55     20.49 o 
   2   5  17       84.52       66.81     21.20 o 
   3   5  17     1145.77     1131.85     38.34 o 
   4   5  17     1016.31     1003.37     52.74 o 
   5   5  17       77.11       53.45     19.14 o 
   6   5  17      110.26       68.70     20.78 o 
   7   5  17       26.59       19.98     21.05 o 
   8   5  17      206.54      267.57     30.78 o 
   9   5  17      459.54      506.95     43.21 o 
  10   5  17        4.55       10.88     29.72 o 
  11   5  17      149.55      158.19     39.19 o 
   0   6  17       63.40       51.25     33.43 o 
   1   6  17       53.66        4.95     20.48 o 
   2   6  17        0.62       -6.42     20.67 o 
   3   6  17      159.94      165.88     27.90 o 
   4   6  17       69.64       64.26     22.32 o 
   5   6  17       48.61        6.29     21.96 o 
   6   6  17      126.14      132.63     27.22 o 
   7   6  17        1.05      -13.06     21.33 o 
   8   6  17       21.09       12.65     23.76 o 
   9   6  17       30.41       24.87     27.01 o 
  10   6  17      181.01      186.34     42.35 o 
   1   7  17      183.05      162.65     35.69 o 
   2   7  17       74.30       66.65     28.77 o 
   3   7  17        7.40      -18.63     26.03 o 
   4   7  17       62.02       22.69     27.75 o 
   5   7  17       19.21      -24.20     26.43 o 
   6   7  17        0.54      -35.41     24.50 o 
   7   7  17       76.00       42.01     30.63 o 
   8   7  17      138.55      195.16     36.07 o 
   0   8  17      302.61      227.28     93.83 o 
   1   8  17       19.26      -36.93     30.05 o 
   2   8  17       94.67       37.06     35.31 o 
   3   8  17        1.37      -22.66     31.93 o 
   4   8  17      112.25      120.00     46.09 o 
   0   0  18     1102.48     1104.93     44.96 o 
   1   0  18     3699.29     3727.92     60.33 o 
   2   0  18     1195.26     1140.25     31.51 o 
   3   0  18     7277.40     7036.99     88.48 o 
   4   0  18     1022.39     1073.85     41.27 o 
   5   0  18      331.66      370.63     30.32 o 
   6   0  18      259.04      230.59     26.60 o 
   7   0  18     2937.04     2942.97     99.83 o 
   8   0  18        8.21       -6.07     21.99 o 
   9   0  18        0.21       -4.02     24.35 o 
  10   0  18      661.63      519.47     50.87 o 
  11   0  18       68.10       55.20     62.85 o 
  12   0  18      111.52      105.30     68.25 o 
  13   0  18      484.42      600.30    115.35 o 
  14   0  18        0.01       89.25     73.80 o 
   1   1  18       48.01       66.43     10.88 o 
   2   1  18      373.05      406.13     20.28 o 
   3   1  18      226.85      268.80     17.53 o 
   4   1  18      504.19      528.56     20.91 o 
   5   1  18      303.84      362.05     28.50 o 
   6   1  18      197.86      207.35     19.54 o 
   7   1  18     1021.91      952.39     26.40 o 
   8   1  18      697.91      699.74     75.73 o 
   9   1  18       76.09       25.45     21.83 o 
  10   1  18        1.35        2.06     20.06 o 
  11   1  18       50.78       26.67     32.46 o 
  12   1  18       29.35        4.81     32.63 o 
  13   1  18      203.21      197.47     58.34 o 
  14   1  18        6.80      -61.50     41.00 o 
   0   2  18        9.72       -0.82     12.88 o 
   1   2  18     1566.86     1545.68     31.12 o 
   2   2  18      246.86      319.89     22.91 o 
   3   2  18      314.99      386.46     22.62 o 
   4   2  18      484.43      558.78     31.60 o 
   5   2  18     4091.32     4006.83     70.13 o 
   6   2  18      618.03      624.66     24.43 o 
   7   2  18       92.98       69.39     19.11 o 
   8   2  18        0.51      -26.77     17.85 o 
   9   2  18      104.81      106.06     26.21 o 
  10   2  18       29.68      -22.09     20.23 o 
  11   2  18      325.96      334.11     81.23 o 
  12   2  18      106.40       97.23     40.95 o 
  13   2  18       33.93       14.59     37.23 o 
  14   2  18       16.47       -3.22     48.59 o 
   1   3  18      760.79      703.25     23.17 o 
   2   3  18       47.87       30.33     12.03 o 
   3   3  18       36.97        5.65     12.88 o 
   4   3  18       76.23       53.54     15.66 o 
   5   3  18     2117.09     2026.48     55.64 o 
   6   3  18      556.71      697.07     30.76 o 
   7   3  18      439.17      514.76     29.80 o 
   8   3  18      199.01      196.10     33.11 o 
   9   3  18      353.01      442.90     37.83 o 
  10   3  18       12.48      -11.21     21.52 o 
  11   3  18       17.67       42.39     34.71 o 
  12   3  18        5.29      -21.62     32.57 o 
  13   3  18       86.14       47.90     40.96 o 
   0   4  18       94.08       97.54     28.55 o 
   1   4  18       46.63        6.27     16.34 o 
   2   4  18       26.72       -7.80     15.92 o 
   3   4  18      122.12      174.53     27.77 o 
   4   4  18       10.96       -3.66     15.33 o 
   5   4  18       37.17       58.62     19.10 o 
   6   4  18      578.73      660.29     37.39 o 
   7   4  18      411.91      509.77     35.58 o 
   8   4  18      434.37      510.35     39.18 o 
   9   4  18      109.57      145.75     33.01 o 
  10   4  18      162.66      107.18     29.72 o 
  11   4  18        0.14      -27.35     28.21 o 
  12   4  18       44.29       13.16     38.75 o 
   1   5  18      102.80       82.29     21.84 o 
   2   5  18      408.51      435.34     34.24 o 
   3   5  18     1838.44     1876.99     59.01 o 
   4   5  18      386.99      502.43     32.93 o 
   5   5  18       61.68       58.69     19.66 o 
   6   5  18       37.81       27.40     19.10 o 
   7   5  18      374.40      451.78     39.80 o 
   8   5  18        2.39       -9.00     21.75 o 
   9   5  18      125.61      135.33     30.27 o 
  10   5  18        0.00      -15.88     34.16 o 
  11   5  18      752.19      847.83    119.63 o 
   0   6  18       13.04        2.96     29.74 o 
   1   6  18       47.83        6.90     22.07 o 
   2   6  18       12.76        7.93     21.72 o 
   3   6  18      265.29      303.91     34.05 o 
   4   6  18      118.43      112.08     27.19 o 
   5   6  18       69.21       34.14     23.79 o 
   6   6  18       17.61       -1.35     22.97 o 
   7   6  18      163.65      181.71     30.26 o 
   8   6  18       10.59      -19.39     24.69 o 
   9   6  18        1.12       -2.13     26.84 o 
   1   7  18      254.42      290.56     38.34 o 
   2   7  18       12.53        8.83     26.91 o 
   3   7  18      125.96       82.32     29.99 o 
   4   7  18        4.18      -19.15     26.82 o 
   5   7  18      124.38       67.59     31.72 o 
   6   7  18       15.61       18.81     28.43 o 
   7   7  18       19.57       -1.38     26.18 o 
   0   8  18      113.94       68.88     51.50 o 
   1   8  18       79.94       59.63     37.89 o 
   2   8  18        0.72      -38.23     38.22 o 
   3   8  18        6.36       -6.65     32.99 o 
   1   1  19      669.80      610.90     20.18 o 
   2   1  19       72.81       45.28     12.29 o 
   3   1  19      553.72      530.15     20.55 o 
   4   1  19      664.69      654.24     22.42 o 
   5   1  19       13.42       17.44     13.32 o 
   6   1  19      508.14      548.14     27.30 o 
   7   1  19      784.24      793.67     25.35 o 
   8   1  19      338.21      459.22     44.80 o 
   9   1  19       72.28       43.18     22.17 o 
  10   1  19       15.20       -1.59     21.87 o 
  11   1  19      328.65      397.18     53.33 o 
  12   1  19       41.88       33.81     37.50 o 
  13   1  19        9.94        4.02     45.22 o 
  14   1  19       27.46        8.56     60.23 o 
   0   2  19      501.28      581.79     38.10 o 
   1   2  19      329.67      373.70     27.60 o 
   2   2  19       32.07       18.18     13.41 o 
   3   2  19     2249.51     2146.84     38.80 o 
   4   2  19      242.03      246.68     20.38 o 
   5   2  19     3774.20     3716.41     53.49 o 
   6   2  19      428.61      501.26     30.92 o 
   7   2  19        1.47      -13.95     15.74 o 
   8   2  19        2.59        5.13     19.89 o 
   9   2  19      901.17      825.35     65.72 o 
  10   2  19        1.69      -29.72     19.81 o 
  11   2  19      214.10      232.37     39.65 o 
  12   2  19       49.15       56.78     37.17 o 
  13   2  19       18.25       16.22     38.20 o 
   1   3  19      792.70      697.54     26.95 o 
   2   3  19      396.60      447.95     24.80 o 
   3   3  19      245.90      199.40     22.28 o 
   4   3  19       15.58       -4.18     14.28 o 
   5   3  19      966.59     1020.99     30.33 o 
   6   3  19      155.94      165.85     21.06 o 
   7   3  19       35.09       20.25     19.73 o 
   8   3  19        0.49      -26.81     22.44 o 
   9   3  19      209.48      224.17     31.53 o 
  10   3  19      401.97      440.80     40.73 o 
  11   3  19       12.09      -16.45     28.39 o 
  12   3  19        0.10      -10.92     33.90 o 
  13   3  19      292.24      267.04     69.43 o 
   0   4  19        1.17      -31.10     20.74 o 
   1   4  19      121.03      141.80     22.73 o 
   2   4  19      214.06      209.97     25.29 o 
   3   4  19     1850.82     1884.81     73.99 o 
   4   4  19        6.48      -14.16     15.43 o 
   5   4  19     1381.70     1276.09     60.46 o 
   6   4  19       37.97       17.80     17.37 o 
   7   4  19        8.43       10.46     19.40 o 
   8   4  19      539.91      647.98     82.90 o 
   9   4  19      192.36      244.39     38.49 o 
  10   4  19       48.32       45.05     25.40 o 
  11   4  19       27.64      -15.26     30.01 o 
  12   4  19        0.26       17.83     34.43 o 
   1   5  19      405.87      391.70     33.52 o 
   2   5  19       19.00        8.71     19.69 o 
   3   5  19      204.63      235.35     28.89 o 
   4   5  19       14.73       14.07     19.98 o 
   5   5  19       32.54       61.04     20.51 o 
   6   5  19      125.74      114.37     23.33 o 
   7   5  19       21.17      -12.82     20.12 o 
   8   5  19      120.62       76.18     28.24 o 
   9   5  19      234.16      256.18     40.04 o 
  10   5  19        2.96      -34.48     32.82 o 
  11   5  19      182.63      215.50     44.33 o 
   0   6  19        4.57      -40.31     26.88 o 
   1   6  19        1.88       -5.36     21.60 o 
   2   6  19      123.21       71.93     25.27 o 
   3   6  19       60.17       40.54     24.62 o 
   4   6  19        0.18       -7.14     21.77 o 
   5   6  19       64.81       40.95     24.43 o 
   6   6  19       63.19       58.58     24.58 o 
   7   6  19        3.01       -0.99     23.39 o 
   8   6  19        7.46      -20.34     25.68 o 
   9   6  19       48.85       33.48     28.76 o 
   1   7  19       13.99      -33.76     22.51 o 
   2   7  19        6.23        1.22     27.53 o 
   3   7  19      184.76      220.02     39.21 o 
   4   7  19        1.88      -39.60     27.45 o 
   5   7  19       25.12       -0.91     28.49 o 
   6   7  19       34.56       -9.16     27.67 o 
   7   7  19      262.40      381.76     67.42 o 
   0   8  19      136.22      144.54     58.97 o 
   1   8  19       51.27        3.17     34.16 o 
   0   0  20      453.47      439.69     35.27 o 
   1   0  20      629.47      573.10     30.75 o 
   2   0  20     2887.39     2798.36     84.35 o 
   3   0  20      526.69      549.51     48.78 o 
   4   0  20     2828.29     2652.97     67.40 o 
   5   0  20       27.11       -0.79     17.39 o 
   6   0  20      912.86      833.89     36.27 o 
   7   0  20      727.38      702.16     53.91 o 
   8   0  20      259.84      306.80     41.24 o 
   9   0  20      551.08      700.82     81.71 o 
  10   0  20     2094.42     2052.28    105.22 o 
  11   0  20      402.48      559.65    105.00 o 
  12   0  20      201.02      298.80     90.45 o 
  13   0  20      169.40      378.75    100.65 o 
   1   1  20       82.58       97.11     14.24 o 
   2   1  20       11.52       11.34     11.26 o 
   3   1  20        0.09       -6.95     10.34 o 
   4   1  20     1134.75      998.42     35.50 o 
   5   1  20     2098.36     1992.27     39.34 o 
   6   1  20     2571.32     2384.79     57.52 o 
   7   1  20     5104.98     4955.64     68.54 o 
   8   1  20     1951.72     1765.91     61.92 o 
   9   1  20      567.51      599.37     54.26 o 
  10   1  20      488.24      490.80     46.98 o 
  11   1  20        9.08      -13.11     25.66 o 
  12   1  20       32.64        8.57     37.23 o 
  13   1  20        0.37      -43.03     43.40 o 
   0   2  20     2261.89     2125.21     60.49 o 
   1   2  20      180.40      217.58     22.39 o 
   2   2  20      834.95      752.12     26.54 o 
   3   2  20       15.99        9.28     13.25 o 
   4   2  20       24.05       -7.18     13.26 o 
   5   2  20        1.17        1.07     16.20 o 
   6   2  20      573.19      596.74     32.35 o 
   7   2  20        0.60      -26.37     17.58 o 
   8   2  20     2848.57     2647.26     77.41 o 
   9   2  20      840.94      930.47     60.04 o 
  10   2  20        0.35      -10.70     21.71 o 
  11   2  20      959.85     1113.96     58.26 o 
  12   2  20      128.61      141.33     46.21 o 
  13   2  20       51.36       17.53     37.81 o 
   1   3  20        4.80      -19.62     13.08 o 
   2   3  20       66.72       34.54     17.15 o 
   3   3  20      156.76      152.36     26.81 o 
   4   3  20       56.63       17.66     15.33 o 
   5   3  20      725.38      724.22     31.32 o 
   6   3  20      275.10      267.46     26.97 o 
   7   3  20       11.35       10.06     20.46 o 
   8   3  20      544.17      609.78     47.46 o 
   9   3  20      178.89      143.36     30.80 o 
  10   3  20       71.00       92.26     30.32 o 
  11   3  20       71.43       -1.29     29.77 o 
  12   3  20        1.30      -52.59     35.06 o 
   0   4  20     1834.57     1684.74     96.08 o 
   1   4  20      474.49      490.86     34.01 o 
   2   4  20       68.72       42.94     18.90 o 
   3   4  20       18.12       10.06     17.33 o 
   4   4  20     1288.82     1202.46     60.30 o 
   5   4  20      193.38      182.33     23.34 o 
   6   4  20      252.31      263.99     26.08 o 
   7   4  20      400.77      472.47     35.44 o 
   8   4  20      183.34      195.67     40.96 o 
   9   4  20      326.97      419.47     46.09 o 
  10   4  20      328.30      382.39     40.69 o 
  11   4  20       10.46       -7.67     31.63 o 
   1   5  20        2.56      -27.15     18.10 o 
   2   5  20      114.28       83.53     23.43 o 
   3   5  20       44.00       36.21     21.13 o 
   4   5  20       97.48       81.77     23.51 o 
   5   5  20       64.64       48.36     23.04 o 
   6   5  20        0.35      -27.28     18.19 o 
   7   5  20       10.45      -28.28     21.47 o 
   8   5  20      125.59      204.77     34.64 o 
   9   5  20       67.17       92.13     37.22 o 
  10   5  20       42.34       88.94     40.83 o 
   0   6  20       46.69       -4.40     29.66 o 
   1   6  20      506.54      502.11     52.82 o 
   2   6  20      816.88      995.39     52.22 o 
   3   6  20      387.23      507.75     40.18 o 
   4   6  20       10.27      -25.86     21.57 o 
   5   6  20      158.90      149.24     29.43 o 
   6   6  20      335.48      355.42     62.89 o 
   7   6  20       10.60      -25.60     23.49 o 
   8   6  20        2.06      -13.75     26.44 o 
   1   7  20        4.95      -35.09     23.39 o 
   2   7  20        1.30      -36.11     24.08 o 
   3   7  20        7.84      -23.04     27.13 o 
   4   7  20       14.68       -5.64     27.41 o 
   5   7  20       20.49       -4.07     28.74 o 
   6   7  20        0.17       17.42     37.68 o 
   1   1  21      404.67      442.63     26.57 o 
   2   1  21      252.14      290.21     27.60 o 
   3   1  21       53.51       31.09     14.46 o 
   4   1  21       36.07       22.41     15.00 o 
   5   1  21      662.12      675.47     55.81 o 
   6   1  21      269.88      241.14     23.36 o 
   7   1  21     1003.99      920.00     27.59 o 
   8   1  21      921.92      936.43     37.94 o 
   9   1  21      108.15       66.16     24.49 o 
  10   1  21      213.69      323.47     35.79 o 
  11   1  21        3.97      -19.10     26.10 o 
  12   1  21        2.61       12.09     35.50 o 
  13   1  21       54.19       41.61     52.91 o 
   0   2  21      208.10      283.67     34.94 o 
   1   2  21     1964.52     1913.40     41.80 o 
   2   2  21      119.05      194.16     27.13 o 
   3   2  21      128.71      107.92     17.97 o 
   4   2  21        2.10      -22.57     15.05 o 
   5   2  21        2.81      -22.43     14.95 o 
   6   2  21        0.51       16.04     17.28 o 
   7   2  21      114.02      163.52     27.28 o 
   8   2  21        8.58       -4.01     21.04 o 
   9   2  21        7.32        0.48     22.68 o 
  10   2  21       85.27       49.34     26.30 o 
  11   2  21        2.28      -11.66     28.54 o 
  12   2  21        1.08      -40.00     37.68 o 
  13   2  21       40.73        6.36     37.94 o 
   1   3  21       10.14      -19.97     14.43 o 
   2   3  21       27.33       -8.82     15.58 o 
   3   3  21        6.12      -21.67     14.45 o 
   4   3  21      243.90      208.98     22.44 o 
   5   3  21        2.22      -15.70     15.26 o 
   6   3  21      879.89      874.64     35.25 o 
   7   3  21      311.51      338.69     33.76 o 
   8   3  21      544.81      467.58     44.24 o 
   9   3  21      334.67      383.90     38.33 o 
  10   3  21       58.87      102.94     32.22 o 
  11   3  21        1.48      -40.71     27.50 o 
  12   3  21      429.13      539.61    178.14 o 
   0   4  21      104.46      136.07     32.56 o 
   1   4  21     1075.37     1052.03     39.14 o 
   2   4  21        3.06      -21.18     15.98 o 
   3   4  21       16.64       -9.86     17.18 o 
   4   4  21      141.72      148.57     26.72 o 
   5   4  21       32.24      -13.16     17.28 o 
   6   4  21       81.11       77.49     20.12 o 
   7   4  21       71.28       72.36     25.76 o 
   8   4  21      219.28      307.07     40.10 o 
   9   4  21        2.83        7.40     28.57 o 
  10   4  21        9.74      -23.80     25.54 o 
  11   4  21      109.78       66.18     35.84 o 
   1   5  21       43.10       32.97     21.06 o 
   2   5  21        8.16      -20.01     19.75 o 
   3   5  21        3.13      -28.81     19.45 o 
   4   5  21       46.23       43.36     22.72 o 
   5   5  21      630.31      660.53     42.14 o 
   6   5  21        1.09       -6.31     21.43 o 
   7   5  21       10.74      -26.37     22.07 o 
   8   5  21      194.50      230.56     40.65 o 
   9   5  21       56.50       37.34     31.49 o 
  10   5  21        0.85       20.14     30.47 o 
   0   6  21       12.07      -42.69     28.46 o 
   1   6  21        0.43       -0.14     23.79 o 
   2   6  21      141.19      123.95     28.70 o 
   3   6  21        2.66      -13.28     23.01 o 
   4   6  21        5.83       39.29     24.87 o 
   5   6  21      118.36       87.27     28.59 o 
   6   6  21      263.05      295.63     36.03 o 
   7   6  21        8.06      -14.65     26.75 o 
   8   6  21        9.27       -8.59     28.07 o 
   1   7  21       14.28        5.46     25.96 o 
   2   7  21        5.80       -8.60     26.65 o 
   3   7  21       35.28       18.44     27.13 o 
   4   7  21        0.43      -38.05     27.83 o 
   5   7  21       31.09       19.58     31.27 o 
   0   0  22      624.92      561.60     76.05 o 
   1   0  22     1107.65     1080.05     43.04 o 
   2   0  22       20.29       13.38     19.25 o 
   3   0  22     2724.47     2576.17     68.41 o 
   4   0  22    16235.63    16733.47    358.11 o 
   5   0  22      559.75      589.54     41.91 o 
   6   0  22      510.65      671.21     71.32 o 
   7   0  22       91.66       15.05     20.44 o 
   8   0  22        0.48      -32.69     25.00 o 
   9   0  22      240.26      255.36     43.04 o 
  10   0  22      585.49      687.28     75.28 o 
  11   0  22       16.58       26.10     40.43 o 
  12   0  22       22.27      -45.15     68.70 o 
  13   0  22      254.97      280.50    100.65 o 
   1   1  22       34.31       31.73     16.55 o 
   2   1  22      159.06      179.12     21.92 o 
   3   1  22      635.69      680.21     32.62 o 
   4   1  22     1101.14     1010.33     32.37 o 
   5   1  22     1022.96      937.17     29.33 o 
   6   1  22       69.60       61.60     18.06 o 
   7   1  22       41.49       52.06     18.41 o 
   8   1  22        4.56       -0.27     20.32 o 
   9   1  22       92.77       67.80     27.32 o 
  10   1  22      187.39      207.85     32.17 o 
  11   1  22      229.15      215.08     41.11 o 
  12   1  22      174.97      169.73     48.25 o 
   0   2  22     2162.50     2029.77     93.58 o 
   1   2  22      758.76      762.80     28.35 o 
   2   2  22     3096.35     3115.98     68.73 o 
   3   2  22       18.67       -2.16     15.47 o 
   4   2  22      438.55      470.40     34.22 o 
   5   2  22        2.68      -10.43     16.50 o 
   6   2  22     2089.44     2112.74     94.16 o 
   7   2  22      511.39      571.06     39.80 o 
   8   2  22      207.57      219.99     31.74 o 
   9   2  22       35.15       40.78     25.82 o 
  10   2  22        3.83      -31.84     21.23 o 
  11   2  22       58.87       29.82     30.80 o 
  12   2  22       44.72       -1.22     38.85 o 
   1   3  22      169.58      183.47     23.92 o 
   2   3  22      148.75      126.03     21.89 o 
   3   3  22        5.43      -23.42     15.61 o 
   4   3  22      154.59      112.50     21.78 o 
   5   3  22       35.75        2.68     17.58 o 
   6   3  22       62.39       54.84     20.20 o 
   7   3  22      310.57      407.18     36.97 o 
   8   3  22      278.71      338.00     41.58 o 
   9   3  22        4.68      -19.98     23.02 o 
  10   3  22       21.08      -23.49     26.50 o 
  11   3  22        0.80      -33.06     30.38 o 
   0   4  22      199.51      332.64     41.72 o 
   1   4  22      253.49      309.11     36.31 o 
   2   4  22      760.25      823.94     36.14 o 
   3   4  22      145.24       93.17     23.02 o 
   4   4  22      191.21      191.86     25.98 o 
   5   4  22      316.03      305.08     34.54 o 
   6   4  22      204.65      205.73     27.66 o 
   7   4  22        4.79      -17.04     23.73 o 
   8   4  22      134.67      116.44     33.31 o 
   9   4  22       23.86       15.46     29.72 o 
  10   4  22        2.14      -27.88     25.50 o 
  11   4  22      114.56      123.88     40.03 o 
   1   5  22       30.66       13.95     21.61 o 
   2   5  22       18.24      -28.78     19.19 o 
   3   5  22      304.30      263.46     31.27 o 
   4   5  22      109.11      147.10     28.08 o 
   5   5  22        5.79       31.26     22.80 o 
   6   5  22     1092.23     1068.31     41.03 o 
   7   5  22        1.59       -0.45     27.61 o 
   8   5  22      152.66      147.09     36.90 o 
   9   5  22        5.31      -42.02     28.01 o 
   0   6  22       73.15       95.67     39.56 o 
   1   6  22      234.09      207.60     32.64 o 
   2   6  22       43.06       28.99     25.49 o 
   3   6  22      555.26      580.37     54.50 o 
   4   6  22      789.39      907.61     50.91 o 
   5   6  22       10.11      -23.43     23.53 o 
   6   6  22       26.30       30.52     29.63 o 
   7   6  22        8.91      -12.65     27.95 o 
   1   7  22       18.33       -3.47     26.95 o 
   2   7  22        4.39       -6.92     26.92 o 
   3   7  22        1.67      -18.05     25.96 o 
   4   7  22      262.37      233.16     40.51 o 
   1   1  23      522.35      554.50     62.19 o 
   2   1  23       36.15       27.65     18.62 o 
   3   1  23      203.90      203.06     26.99 o 
   4   1  23        9.74        1.84     15.86 o 
   5   1  23      356.84      399.40     29.47 o 
   6   1  23      137.80      148.52     22.68 o 
   7   1  23       69.94       64.68     21.34 o 
   8   1  23        0.81      -29.46     19.64 o 
   9   1  23       44.05       18.38     22.71 o 
  10   1  23       18.82       32.94     25.69 o 
  11   1  23        4.96      -42.56     28.69 o 
  12   1  23       13.81        5.51     38.35 o 
   0   2  23      260.73      379.71     47.85 o 
   1   2  23     1464.66     1356.60     37.37 o 
   2   2  23        1.44       31.02     18.95 o 
   3   2  23      210.10      239.75     27.93 o 
   4   2  23       67.24       51.35     19.40 o 
   5   2  23      193.57      178.45     24.18 o 
   6   2  23      564.65      674.38     49.92 o 
   7   2  23        7.42        9.99     20.93 o 
   8   2  23       41.15       23.40     22.67 o 
   9   2  23      355.76      394.46     40.81 o 
  10   2  23       72.95       54.32     27.68 o 
  11   2  23       25.89       -4.60     31.62 o 
  12   2  23       23.29      -20.16     39.40 o 
   1   3  23      426.43      526.18     34.01 o 
   2   3  23       38.85       10.38     18.16 o 
   3   3  23      457.13      439.53     32.38 o 
   4   3  23       42.40       40.55     21.92 o 
   5   3  23       88.24       67.54     23.42 o 
   6   3  23       14.96      -23.66     17.34 o 
   7   3  23      416.12      574.21     44.85 o 
   8   3  23        3.08      -28.00     25.84 o 
   9   3  23       55.90       59.83     27.48 o 
  10   3  23        6.64      -33.08     25.38 o 
  11   3  23      248.29      225.26     46.84 o 
   0   4  23      274.53      310.18     44.18 o 
   1   4  23      617.27      725.31     42.73 o 
   2   4  23        2.46        1.88     19.08 o 
   3   4  23       85.99       51.36     22.11 o 
   4   4  23      286.15      315.57     30.81 o 
   5   4  23       81.99       58.03     25.69 o 
   6   4  23      259.82      324.82     57.61 o 
   7   4  23        0.35      -33.76     22.51 o 
   8   4  23      322.11      329.67     44.06 o 
   9   4  23       90.53      119.58     36.49 o 
  10   4  23       62.41       35.19     29.69 o 
   1   5  23      102.41      119.48     27.23 o 
   2   5  23        4.96      -29.85     20.31 o 
   3   5  23      189.24      170.20     28.60 o 
   4   5  23      118.02       92.47     26.35 o 
   5   5  23      332.48      379.43     35.90 o 
   6   5  23       57.50       86.97     30.05 o 
   7   5  23       61.73       31.14     31.64 o 
   8   5  23       44.28       56.82     39.84 o 
   9   5  23      133.89      152.09     39.58 o 
   0   6  23      113.31      157.18     43.78 o 
   1   6  23        4.60        4.64     24.30 o 
   2   6  23       42.68       16.77     25.11 o 
   3   6  23       80.63       40.35     26.25 o 
   4   6  23        0.03       -4.04     24.87 o 
   5   6  23        0.18        9.70     25.64 o 
   6   6  23      157.64      120.06     34.46 o 
   1   7  23       96.52      102.01     31.95 o 
   2   7  23      123.28      117.38     33.00 o 
   0   0  24      724.01      721.80     67.80 o 
   1   0  24     1207.59     1174.85     60.29 o 
   2   0  24     1514.38     1349.16     64.40 o 
   3   0  24     3916.51     3604.23     85.03 o 
   4   0  24       47.63       21.54     24.39 o 
   5   0  24      550.66      639.82     39.72 o 
   6   0  24       33.75       27.59     21.33 o 
   7   0  24       14.67      -19.08     25.88 o 
   8   0  24      110.68       70.80     38.15 o 
   9   0  24      334.05      387.97     51.96 o 
  10   0  24      196.73      156.94     43.20 o 
  11   0  24     1278.45     1418.30     82.03 o 
  12   0  24      429.52      576.60    128.25 o 
   1   1  24      137.48      161.23     28.33 o 
   2   1  24       97.75       62.16     19.87 o 
   3   1  24      186.77      170.01     24.84 o 
   4   1  24      314.22      329.53     27.97 o 
   5   1  24      257.85      260.73     26.00 o 
   6   1  24        0.06      -22.12     16.31 o 
   7   1  24       27.66       -5.91     20.37 o 
   8   1  24      127.58      121.06     27.45 o 
   9   1  24      168.77      157.37     30.45 o 
  10   1  24       42.94       30.73     26.25 o 
  11   1  24       17.84      -39.75     31.41 o 
  12   1  24       94.34       94.34     44.56 o 
   0   2  24      131.78      129.27     31.88 o 
   1   2  24      970.43      920.60     35.80 o 
   2   2  24      301.91      413.71     37.35 o 
   3   2  24      114.50      140.18     25.02 o 
   4   2  24     1209.92     1127.04     40.04 o 
   5   2  24      193.41      181.57     25.22 o 
   6   2  24       35.35       -9.94     18.62 o 
   7   2  24      391.85      412.31     57.45 o 
   8   2  24        2.32      -32.31     21.54 o 
   9   2  24      357.05      476.13     54.78 o 
  10   2  24      132.86      132.62     31.59 o 
  11   2  24      161.39      182.01     43.11 o 
   1   3  24       12.98       23.80     19.34 o 
   2   3  24      118.54      118.41     23.48 o 
   3   3  24      259.46      288.09     32.11 o 
   4   3  24        1.69      -23.80     19.75 o 
   5   3  24      178.22      150.19     28.48 o 
   6   3  24       97.06       97.85     26.17 o 
   7   3  24      786.21      868.05     76.19 o 
   8   3  24       30.88       64.14     30.10 o 
   9   3  24        1.49      -26.97     24.41 o 
  10   3  24        5.13      -26.68     26.10 o 
   0   4  24      789.04      881.36     79.63 o 
   1   4  24       61.97       72.18     23.43 o 
   2   4  24      103.06       81.48     23.95 o 
   3   4  24       40.58       29.77     21.59 o 
   4   4  24        6.09      -22.05     22.43 o 
   5   4  24        0.12       -9.65     21.73 o 
   6   4  24      243.09      194.45     31.89 o 
   7   4  24       57.09       44.83     28.65 o 
   8   4  24       52.00       28.60     30.31 o 
   9   4  24       84.25      107.74     36.04 o 
   1   5  24       25.13      -11.63     22.00 o 
   2   5  24        4.24      -27.48     21.97 o 
   3   5  24       43.94       42.56     25.33 o 
   4   5  24       64.98       39.69     24.49 o 
   5   5  24      869.43     1062.25     55.52 o 
   6   5  24       67.39       34.33     32.61 o 
   7   5  24      147.15      143.38     39.13 o 
   8   5  24        9.01      -20.22     35.00 o 
   0   6  24       89.61       89.97     67.64 o 
   1   6  24      150.52      155.22     32.12 o 
   2   6  24      101.87       61.49     27.41 o 
   3   6  24       35.89       18.73     26.50 o 
   4   6  24        5.77      -24.59     24.95 o 
   5   6  24        0.10       -7.85     25.88 o 
   1   1  25     1208.09     1199.29     44.84 o 
   2   1  25      418.55      497.74     36.97 o 
   3   1  25      458.20      567.46     37.38 o 
   4   1  25      656.25      701.28     49.56 o 
   5   1  25       41.89       64.59     20.05 o 
   6   1  25      115.88      120.74     22.38 o 
   7   1  25        4.37      -10.64     21.36 o 
   8   1  25        7.01      -30.23     20.15 o 
   9   1  25       43.13       20.35     26.58 o 
  10   1  25      258.06      312.76     37.94 o 
  11   1  25       58.32       45.40     39.60 o 
   0   2  25     2391.80     2318.68     90.31 o 
   1   2  25       39.25       68.08     22.95 o 
   2   2  25      593.63      739.60     43.55 o 
   3   2  25       40.76       26.80     20.18 o 
   4   2  25       13.93       23.91     20.52 o 
   5   2  25        0.10      -24.84     18.84 o 
   6   2  25      155.47      164.62     26.27 o 
   7   2  25       26.58       26.38     26.01 o 
   8   2  25       15.48      -32.14     22.21 o 
   9   2  25        2.16      -34.36     22.90 o 
  10   2  25        2.93      -19.11     26.45 o 
  11   2  25       16.10      -31.67     31.20 o 
   1   3  25      972.58      963.97     40.06 o 
   2   3  25     2091.54     1875.05     53.68 o 
   3   3  25        0.07      -18.58     19.57 o 
   4   3  25      826.40      840.72     41.46 o 
   5   3  25        5.95       25.78     23.48 o 
   6   3  25      376.56      415.89     42.05 o 
   7   3  25      317.72      330.71     63.28 o 
   8   3  25      457.78      645.68     54.00 o 
   9   3  25       10.63        3.15     25.50 o 
  10   3  25       28.41      -37.35     24.94 o 
   0   4  25      739.42      944.89    113.69 o 
   1   4  25       63.12       71.02     24.47 o 
   2   4  25      308.96      469.99     37.10 o 
   3   4  25       41.70       68.26     26.06 o 
   4   4  25      229.78      273.99     35.36 o 
   5   4  25        2.45      -28.57     22.46 o 
   6   4  25        0.02      -29.57     26.02 o 
   7   4  25       18.24       12.02     29.00 o 
   8   4  25        4.10      -17.66     33.74 o 
   9   4  25        7.92       10.96     32.78 o 
   1   5  25        1.80      -30.63     22.41 o 
   2   5  25      139.68       85.86     27.30 o 
   3   5  25      502.49      600.69     44.07 o 
   4   5  25      208.91      201.69     35.83 o 
   5   5  25       53.48       13.10     29.88 o 
   6   5  25      179.85      181.67     41.65 o 
   7   5  25       70.17       23.07     38.34 o 
   0   6  25       26.69      -31.28     34.13 o 
   1   6  25       28.88       31.84     28.05 o 
   2   6  25       10.13       -8.26     25.95 o 
   3   6  25        5.46      -27.00     24.84 o 
   4   6  25       11.09      -19.88     25.45 o 
   0   0  26      545.92      692.10     72.75 o 
   1   0  26        0.25      -29.42     32.33 o 
   2   0  26      886.23      771.67     59.17 o 
   3   0  26      364.09      594.81     63.08 o 
   4   0  26       93.77       88.45     37.14 o 
   5   0  26      351.71      366.54     67.90 o 
   6   0  26       39.24       32.89     28.56 o 
   7   0  26       43.35       66.25     38.01 o 
   8   0  26      645.68      796.78     78.02 o 
   9   0  26       58.53       31.60     50.85 o 
  10   0  26       83.60       84.61     46.17 o 
  11   0  26        0.01        2.46     50.25 o 
   1   1  26      274.18      359.29     41.76 o 
   2   1  26       50.00       18.26     20.99 o 
   3   1  26      119.88      119.59     23.97 o 
   4   1  26      416.83      410.53     42.54 o 
   5   1  26      329.46      367.95     43.53 o 
   6   1  26       82.14       89.54     22.86 o 
   7   1  26      271.38      256.63     34.04 o 
   8   1  26      194.09      167.39     30.10 o 
   9   1  26        5.45      -30.19     23.00 o 
  10   1  26       43.79       26.68     27.95 o 
   0   2  26      973.30      837.99     65.27 o 
   1   2  26       27.54       -4.58     22.74 o 
   2   2  26       93.12      168.15     27.39 o 
   3   2  26      102.32      100.25     24.91 o 
   4   2  26      870.02      795.43     37.30 o 
   5   2  26       45.26       57.69     24.61 o 
   6   2  26      220.41      226.77     32.54 o 
   7   2  26       41.55       11.44     26.20 o 
   8   2  26        0.47      -28.99     24.28 o 
   9   2  26       66.02       82.86     29.53 o 
  10   2  26      112.44      111.26     34.11 o 
   1   3  26       25.71        3.55     21.45 o 
   2   3  26      258.50      298.02     34.18 o 
   3   3  26        9.85      -25.43     21.04 o 
   4   3  26       24.35       31.36     23.60 o 
   5   3  26       66.94       41.33     24.06 o 
   6   3  26        3.90      -22.10     22.69 o 
   7   3  26       33.80       54.61     35.03 o 
   8   3  26        6.29       10.48     33.21 o 
   9   3  26        0.31      -32.41     25.79 o 
   0   4  26       93.66      144.94     38.82 o 
   1   4  26       16.31       37.16     22.91 o 
   2   4  26      778.70      807.53     44.60 o 
   3   4  26      228.25      277.59     36.85 o 
   4   4  26       35.96      -25.38     23.89 o 
   5   4  26       29.85        1.75     25.81 o 
   6   4  26      438.73      576.17     53.40 o 
   7   4  26       29.16       11.73     46.64 o 
   8   4  26      135.35       87.92     42.66 o 
   1   5  26       39.18       19.05     24.35 o 
   2   5  26      142.81      177.37     31.86 o 
   3   5  26       12.24       17.63     25.17 o 
   4   5  26        6.01      -38.16     25.44 o 
   5   5  26        1.32        5.41     28.38 o 
   6   5  26        3.18       -7.54     33.17 o 
   0   6  26       49.14       -2.48     38.00 o 
   1   6  26       18.58       -8.38     27.27 o 
   2   6  26        1.09      -11.74     25.79 o 
   3   6  26      160.98      168.34     34.36 o 
   1   1  27      760.08      695.56     44.86 o 
   2   1  27      132.12      111.74     28.74 o 
   3   1  27       25.00        8.38     21.72 o 
   4   1  27       97.99      103.58     25.32 o 
   5   1  27       17.31        3.90     20.53 o 
   6   1  27      111.18       89.88     24.49 o 
   7   1  27        1.48       -1.03     22.72 o 
   8   1  27      119.36      126.68     30.41 o 
   9   1  27       52.29       27.64     27.85 o 
  10   1  27       36.06       48.12     30.29 o 
   0   2  27      141.04      164.48     42.96 o 
   1   2  27     1600.56     1562.64     55.20 o 
   2   2  27       35.51       -8.41     23.55 o 
   3   2  27      499.19      569.74     52.41 o 
   4   2  27       15.02       30.97     22.21 o 
   5   2  27      164.99      193.96     31.43 o 
   6   2  27       12.66       -1.49     22.95 o 
   7   2  27       11.61      -15.40     28.51 o 
   8   2  27      195.34      292.81     46.24 o 
   9   2  27        0.83       -0.30     26.44 o 
   1   3  27        1.33       11.01     26.61 o 
   2   3  27       10.98      -23.01     22.84 o 
   3   3  27      342.15      310.60     36.44 o 
   4   3  27      362.69      385.71     44.23 o 
   5   3  27        7.29      -30.02     23.25 o 
   6   3  27       50.13       56.76     30.06 o 
   7   3  27       79.24       54.58     45.14 o 
   8   3  27       10.01      -49.28     32.85 o 
   0   4  27      227.62      295.49     57.98 o 
   1   4  27      978.24     1042.66     51.46 o 
   2   4  27       82.69      116.19     30.51 o 
   3   4  27      144.33      198.39     38.80 o 
   4   4  27       16.68      -35.82     23.88 o 
   5   4  27      270.36      314.72     40.21 o 
   6   4  27      114.04      102.90     36.62 o 
   7   4  27      166.45      175.91     44.68 o 
   1   5  27       19.12      -28.94     24.20 o 
   2   5  27       89.02       33.07     26.85 o 
   3   5  27       97.48       85.78     31.40 o 
   4   5  27        1.36      -21.14     27.37 o 
   5   5  27        4.98      -29.85     28.53 o 
   0   0  28      298.82      182.70     62.25 o 
   1   0  28       58.72       17.00     34.62 o 
   2   0  28      479.30      592.50     88.13 o 
   3   0  28       14.36        3.19     30.86 o 
   4   0  28      896.93      903.38     59.08 o 
   5   0  28       11.50      -13.97     30.03 o 
   6   0  28      198.90      257.13     48.25 o 
   7   0  28        0.60        3.89     36.68 o 
   8   0  28        0.87      -20.76     57.90 o 
   9   0  28      391.07      524.60     71.54 o 
   1   1  28      292.82      338.59     38.99 o 
   2   1  28      305.14      295.64     34.97 o 
   3   1  28      316.71      309.54     36.63 o 
   4   1  28      200.24      242.33     34.38 o 
   5   1  28       31.57       25.91     21.52 o 
   6   1  28      648.59      759.92     50.87 o 
   7   1  28       27.83       15.96     29.39 o 
   8   1  28      148.89      150.78     31.65 o 
   9   1  28       77.18      140.80     32.40 o 
   0   2  28      124.53      135.77     45.83 o 
   1   2  28        6.01       16.23     25.08 o 
   2   2  28      412.07      407.73     42.50 o 
   3   2  28       75.62       46.46     27.59 o 
   4   2  28      664.33      794.69     47.85 o 
   5   2  28       37.16      -12.65     23.08 o 
   6   2  28        1.83        0.11     25.93 o 
   7   2  28       95.57       90.07     37.34 o 
   8   2  28       16.78        1.25     27.61 o 
   9   2  28       13.59       -4.25     30.11 o 
   1   3  28        0.54        3.62     26.76 o 
   2   3  28        1.42      -29.30     26.31 o 
   3   3  28      141.11      108.15     29.65 o 
   4   3  28       29.09      -34.21     22.81 o 
   5   3  28       47.71        2.87     25.67 o 
   6   3  28       11.62      -12.03     29.12 o 
   7   3  28      149.03      177.16     45.05 o 
   8   3  28        1.24      -49.99     33.41 o 
   0   4  28       97.32       34.57     44.06 o 
   1   4  28        7.71      -10.57     29.31 o 
   2   4  28       65.47       27.09     27.14 o 
   3   4  28       10.29       12.83     26.76 o 
   4   4  28       52.79       61.35     30.90 o 
   5   4  28        4.87      -16.81     26.30 o 
   6   4  28       38.60       55.88     34.53 o 
   1   5  28        0.12      -30.37     24.86 o 
   2   5  28        9.11        3.06     28.68 o 
   3   5  28      150.58      130.96     34.73 o 
   4   5  28      129.19      155.64     37.32 o 
   1   1  29      297.49      348.56     59.40 o 
   2   1  29        1.01      -19.24     23.95 o 
   3   1  29      797.42      924.65     52.33 o 
   4   1  29      127.04      104.10     30.65 o 
   5   1  29      220.88      203.40     33.23 o 
   6   1  29       18.54       27.89     25.95 o 
   7   1  29      180.66      266.75     45.91 o 
   8   1  29        2.08       -6.74     28.92 o 
   0   2  29      556.39      571.88     69.74 o 
   1   2  29      256.57      345.29     59.24 o 
   2   2  29       27.80       -9.21     26.27 o 
   3   2  29        8.78      -35.88     23.92 o 
   4   2  29       10.87       14.66     26.18 o 
   5   2  29      133.94      135.08     29.50 o 
   6   2  29        8.11      -12.94     26.74 o 
   7   2  29        0.03       23.77     44.33 o 
   8   2  29       19.89       -3.79     29.07 o 
   1   3  29      875.65      838.60     60.13 o 
   2   3  29      179.64      153.54     37.27 o 
   3   3  29       39.95       10.79     29.92 o 
   4   3  29        6.35      -37.62     25.08 o 
   5   3  29      193.70      196.06     35.16 o 
   6   3  29       10.43      -11.81     30.84 o 
   7   3  29        6.09       20.83     34.76 o 
   0   4  29        8.62       11.91     42.18 o 
   1   4  29      183.71      263.83     53.03 o 
   2   4  29       43.49       43.78     33.28 o 
   3   4  29        0.30      -23.38     25.88 o 
   4   4  29        3.63      -27.00     27.33 o 
   5   4  29       59.39       17.48     30.71 o 
   1   5  29       83.79       82.60     37.86 o 
   0   0  30      205.72      276.30     77.10 o 
   1   0  30      258.63      333.01     56.53 o 
   2   0  30      529.92      505.30     64.39 o 
   3   0  30      729.33      699.72     70.00 o 
   4   0  30        0.79       -7.12     34.52 o 
   5   0  30      149.75       93.34     42.33 o 
   6   0  30      274.07      306.45     76.80 o 
   7   0  30        0.68        0.75     45.60 o 
   8   0  30      126.20      105.15     62.85 o 
   1   1  30       55.86       11.45     24.75 o 
   2   1  30        9.74       -3.80     25.57 o 
   3   1  30      232.92      221.43     35.11 o 
   4   1  30        5.48       -7.73     24.00 o 
   5   1  30       13.11       -2.85     25.22 o 
   6   1  30        0.04      -22.38     28.19 o 
   7   1  30        3.98      -12.25     30.01 o 
   0   2  30       73.36       71.91     39.23 o 
   1   2  30       90.72       85.06     31.24 o 
   2   2  30        0.41      -17.09     25.81 o 
   3   2  30       92.23       31.68     30.03 o 
   4   2  30      283.04      348.56     43.13 o 
   5   2  30       65.03       62.13     31.76 o 
   6   2  30       53.01       44.03     33.84 o 
   7   2  30       73.95      174.21     43.37 o 
   1   3  30       15.90       22.87     30.85 o 
   2   3  30        4.83      -16.92     29.70 o 
   3   3  30        0.69      -23.96     28.91 o 
   4   3  30       20.14        8.63     29.07 o 
   5   3  30       15.48       -0.98     27.97 o 
   6   3  30      107.35      120.30     37.98 o 
   0   4  30      186.36      165.30     58.73 o 
   1   4  30       35.78       29.28     33.87 o 
   2   4  30       16.71      -13.81     31.87 o 
   3   4  30       44.32       -5.38     32.08 o 
   1   1  31        2.36        7.28     25.28 o 
   2   1  31       37.92       40.35     28.64 o 
   3   1  31        0.83      -20.29     24.26 o 
   4   1  31      115.02      102.37     30.97 o 
   5   1  31       31.60       13.19     27.61 o 
   6   1  31       17.40       32.57     38.65 o 
   0   2  31      583.02      582.84     74.84 o 
   1   2  31        2.09       13.44     29.80 o 
   2   2  31       33.82       11.49     28.51 o 
   3   2  31       29.42       20.55     29.04 o 
   4   2  31       58.73      107.26     33.82 o 
   5   2  31      157.90      144.10     44.20 o 
   6   2  31       27.16       -0.71     46.13 o 
   1   3  31        0.14      -37.58     28.32 o 
   2   3  31      191.51      213.52     40.42 o 
   3   3  31        6.02      -35.93     27.90 o 
   4   3  31       12.98      -33.84     28.60 o 
   0   4  31        8.95      -19.37     46.28 o 
   0   0  32        5.11       -4.20     54.90 o 
   1   0  32       85.89       87.70     44.07 o 
   2   0  32       95.17      156.66     48.73 o 
   3   0  32      564.30      584.05     96.08 o 
   4   0  32       16.59       51.43     42.92 o 
   5   0  32      133.16      157.16     60.83 o 
   1   1  32       95.25       80.26     29.96 o 
   2   1  32       61.37        2.53     27.93 o 
   3   1  32        3.92        9.19     27.34 o 
   4   1  32        6.25       10.27     28.44 o 
   5   1  32      211.53      223.98     38.57 o 
   0   2  32       17.83      112.14     48.30 o 
   1   2  32       13.90      -16.45     29.07 o 
   2   2  32       70.77       80.48     34.11 o 
   3   2  32       31.99       14.88     28.41 o 
   4   2  32      189.54      298.63     73.56 o 
   1   3  32       74.16       36.34     34.36 o 
   2   3  32        3.93      -21.36     30.08 o 
   1   1  33      159.32      187.72     38.02 o 
   2   1  33       15.31      -16.79     27.36 o 
   3   1  33      142.29      163.00     35.58 o 
   0   2  33      260.44      206.57     56.94 o 
   1   2  33       87.28       45.89     32.14 o 
   2   2  33       80.66       53.29     34.41 o 
   0   0  34      184.72      224.10     80.85 o 
                                                 
